# Supplementary material for: 2-Nitro-N-phenyl­benzene­sulfonamide
Source: Acta Crystallogr Sect E Struct Rep Online. 2012 Aug 4;68(Pt 9):o2651. doi: 10.1107/S1600536812034265 (PMC3435678; doi:10.1107/S1600536812034265)
Supplement: Supplementary file 1 [file e-68-o2651-sup1.cif]

##############################################################################
#                                                                            #
# This CIF contains the data in a paper accepted for publication in          #
# Acta Crystallographica Section E. It conforms to the requirements of       #
# Notes for Authors for Acta Crystallographica Section E, and has been       #
# peer reviewed under the auspices of the IUCr Commission on Journals.       #
#                                                                            #
# Full details of the Crystallographic Information File format               #
# are given in the paper "The Crystallographic Information File (CIF):       #
# a New Standard Archive File for Crystallography" by S. R. Hall, F. H.      #
# Allen and I. D. Brown [Acta Cryst. (1991), A47, 655-685].                  #
#                                                                            #
# The current version of the core CIF dictionary is obtainable from          #
# ftp://ftp.iucr.org/pub/cif_core.dic.                                       #
#                                                                            #
# Software is freely available for graphical display of the structure(s)     #
# in this CIF. For information consult the CIF software page                 #
# http://www.iucr.org/resources/cif/software.                                #
#                                                                            #
# This file may be used for bona fide research purposes within the           #
# scientific community so long as proper attribution is given to the journal # 
# article from which it was obtained.                                        #
#                                                                            #
##############################################################################
data_I
_audit_creation_method     SHELXL-97
_chemical_name_systematic
;
2-Nitro-<i>N</i>-phenylbenzenesulfonamide
;
_chemical_name_common     ?
_chemical_formula_moiety     'C12 H10 N2 O4 S'
_chemical_formula_sum     'C12 H10 N2 O4 S'
_chemical_formula_iupac     'C12 H10 N2 O4 S'
_chemical_formula_weight     278.28
_chemical_melting_point     ?
_symmetry_cell_setting     monoclinic
_symmetry_space_group_name_H-M     'P 21/c'
_symmetry_space_group_name_HALL     '-P 2ybc'
loop_
    _symmetry_equiv_pos_as_xyz
    'x, y, z'
    '-x, y+1/2, -z+1/2'
    '-x, -y, -z'
    'x, -y-1/2, z-1/2'
_cell_length_a     13.308(2)
_cell_length_b     6.1629(7)
_cell_length_c     15.285(2)
_cell_angle_alpha     90.00
_cell_angle_beta     100.800(10)
_cell_angle_gamma     90.00
_cell_volume     1231.4(3)
_cell_formula_units_Z     4
_cell_measurement_reflns_used     1497
_cell_measurement_theta_min     3.12
_cell_measurement_theta_max     27.79
_cell_measurement_temperature     293(2)
_exptl_crystal_description     prism
_exptl_crystal_colour     colourless
_exptl_crystal_size_max     0.48
_exptl_crystal_size_mid     0.42
_exptl_crystal_size_min     0.42
_exptl_crystal_density_diffrn     1.501
_exptl_crystal_density_meas     ?
_exptl_crystal_density_method     'not measured'
_exptl_crystal_F_000     576
_exptl_absorpt_coefficient_mu     0.275
_exptl_absorpt_correction_type     multi-scan
_exptl_absorpt_process_details
;
(CrysAlis RED; Oxford Diffraction, 2009)
;
_exptl_absorpt_correction_T_min     0.8795
_exptl_absorpt_correction_T_max     0.8934
_exptl_special_details
;
Absorption correction: CrysAlis RED (Oxford Diffraction, 2009)
Empirical absorption correction using spherical harmonics,
implemented in SCALE3 ABSPACK scaling algorithm.
;
_diffrn_ambient_temperature     293(2)
_diffrn_radiation_type     MoK\a
_diffrn_radiation_wavelength     0.71073
_diffrn_radiation_source     'fine-focus sealed tube'
_diffrn_radiation_monochromator     graphite
_diffrn_measurement_device_type
;
Oxford Diffraction Xcalibur diffractometer
with a Sapphire CCD detector
;
_diffrn_measurement_method
;
Rotation method data acquisition using \w
;
_diffrn_detector_area_resol_mean     ?
_diffrn_reflns_number     4580
_diffrn_reflns_av_R_equivalents     0.0128
_diffrn_reflns_av_sigmaI/netI     0.0202
_diffrn_reflns_theta_min     3.12
_diffrn_reflns_theta_max     26.37
_diffrn_reflns_theta_full     26.37
_diffrn_measured_fraction_theta_max     0.997
_diffrn_measured_fraction_theta_full     0.997
_diffrn_reflns_limit_h_min     -16
_diffrn_reflns_limit_h_max     16
_diffrn_reflns_limit_k_min     -4
_diffrn_reflns_limit_k_max     7
_diffrn_reflns_limit_l_min     -18
_diffrn_reflns_limit_l_max     19
_diffrn_standards_number     0
_diffrn_standards_interval_count     ?
_diffrn_standards_interval_time     ?
_diffrn_standards_decay_%     0
_refine_special_details
;
Refinement of <i>F</i>^2^ against ALL reflections. The weighted <i>R</i>-factor
<i>wR</i> and goodness of fit <i>S</i> are based on <i>F</i>^2^, conventional
<i>R</i>-factors <i>R</i> are based on <i>F</i>, with <i>F</i> set to zero for
negative <i>F</i>^2^. The threshold expression of <i>F</i>^2^ >
\s(<i>F</i>^2^) is used only for calculating <i>R</i>-factors(gt) <i>etc</i>.
and is not relevant to the choice of reflections for refinement.
<i>R</i>-factors based on <i>F</i>^2^ are statistically about twice as large
as those based on <i>F</i>, and <i>R</i>- factors based on ALL data will be
even larger.
;
_reflns_number_total     2516
_reflns_number_gt     1942
_reflns_threshold_expression     I>2sigma(I)
_refine_ls_structure_factor_coef     Fsqd
_refine_ls_matrix_type     full
_refine_ls_R_factor_all     0.0485
_refine_ls_R_factor_gt     0.0348
_refine_ls_wR_factor_gt     0.0904
_refine_ls_wR_factor_ref     0.0960
_refine_ls_goodness_of_fit_ref     1.041
_refine_ls_restrained_S_all     1.042
_refine_ls_number_reflns     2516
_refine_ls_number_parameters     175
_refine_ls_number_restraints     1
_refine_ls_hydrogen_treatment     mixed
_refine_ls_weighting_scheme     calc
_refine_ls_weighting_details
         'calc w=1/[\s^2^(Fo^2^)+(0.0510P)^2^+0.1780P] where P=(Fo^2^+2Fc^2^)/3'
_atom_sites_solution_hydrogens     geom
_atom_sites_solution_primary     direct
_atom_sites_solution_secondary     difmap
_refine_ls_shift/su_max     0.001
_refine_ls_shift/su_mean     0.000
_refine_diff_density_max     0.180
_refine_diff_density_min     -0.340
_refine_ls_extinction_method     none
_refine_ls_extinction_coef     ?
loop_
    _atom_type_symbol
    _atom_type_description
    _atom_type_scat_dispersion_real
    _atom_type_scat_dispersion_imag
    _atom_type_scat_source
    'C' 'C' 0.0033 0.0016
                         'International Tables Vol C Tables 4.2.6.8 and 6.1.1.4'
    'H' 'H' 0.0000 0.0000
                         'International Tables Vol C Tables 4.2.6.8 and 6.1.1.4'
    'N' 'N' 0.0061 0.0033
                         'International Tables Vol C Tables 4.2.6.8 and 6.1.1.4'
    'O' 'O' 0.0106 0.0060
                         'International Tables Vol C Tables 4.2.6.8 and 6.1.1.4'
    'S' 'S' 0.1246 0.1234
                         'International Tables Vol C Tables 4.2.6.8 and 6.1.1.4'
_computing_data_collection
;
CrysAlis CCD (Oxford Diffraction, 2009)
;
_computing_cell_refinement
;
CrysAlis CCD (Oxford Diffraction, 2009)
;
_computing_data_reduction
;
CrysAlis RED (Oxford Diffraction, 2009)
;
_computing_structure_solution     'SHELXS97 (Sheldrick, 2008)'
_computing_structure_refinement     'SHELXL97 (Sheldrick, 2008)'
_computing_molecular_graphics     'PLATON (Spek, 2009)'
_computing_publication_material     'SHELXL97 (Sheldrick, 2008)'
loop_
    _atom_site_type_symbol
    _atom_site_label
    _atom_site_fract_x
    _atom_site_fract_y
    _atom_site_fract_z
    _atom_site_U_iso_or_equiv
    _atom_site_adp_type
    _atom_site_calc_flag
    _atom_site_refinement_flags
    _atom_site_occupancy
    _atom_site_symmetry_multiplicity
    _atom_site_disorder_assembly
    _atom_site_disorder_group
    C C1 0.18707(12) 0.0643(3) 0.09270(10) 0.0368(4) Uani d . 1 1 . .
    C C2 0.13182(12) -0.1185(3) 0.05925(10) 0.0390(4) Uani d . 1 1 . .
    C C3 0.08257(14) -0.2461(3) 0.11177(12) 0.0512(4) Uani d . 1 1 . .
    H H3 0.0445 -0.3655 0.0876 0.061 Uiso calc R 1 1 . .
    C C4 0.09012(15) -0.1954(4) 0.20065(12) 0.0590(5) Uani d . 1 1 . .
    H H4 0.0582 -0.2827 0.2369 0.071 Uiso calc R 1 1 . .
    C C5 0.14426(14) -0.0176(4) 0.23550(11) 0.0552(5) Uani d . 1 1 . .
    H H5 0.1496 0.0152 0.2956 0.066 Uiso calc R 1 1 . .
    C C6 0.19116(13) 0.1139(3) 0.18203(10) 0.0464(4) Uani d . 1 1 . .
    H H6 0.2260 0.2373 0.2061 0.056 Uiso calc R 1 1 . .
    C C7 0.43841(12) 0.1244(3) 0.07735(10) 0.0385(4) Uani d . 1 1 . .
    C C8 0.46081(14) -0.0675(3) 0.12345(11) 0.0488(4) Uani d . 1 1 . .
    H H8 0.4161 -0.1847 0.1130 0.059 Uiso calc R 1 1 . .
    C C9 0.55091(16) -0.0829(3) 0.18565(12) 0.0587(5) Uani d . 1 1 . .
    H H9 0.5666 -0.2113 0.2172 0.070 Uiso calc R 1 1 . .
    C C10 0.61684(15) 0.0889(4) 0.20105(12) 0.0588(5) Uani d . 1 1 . .
    H H10 0.6774 0.0764 0.2424 0.071 Uiso calc R 1 1 . .
    C C11 0.59370(15) 0.2795(3) 0.15553(13) 0.0561(5) Uani d . 1 1 . .
    H H11 0.6387 0.3961 0.1659 0.067 Uiso calc R 1 1 . .
    C C12 0.50405(14) 0.2984(3) 0.09449(11) 0.0476(4) Uani d . 1 1 . .
    H H12 0.4877 0.4290 0.0647 0.057 Uiso calc R 1 1 . .
    N N1 0.34907(11) 0.1444(3) 0.00839(9) 0.0478(4) Uani d D 1 1 . .
    H H1N 0.3328(15) 0.037(2) -0.0247(11) 0.057 Uiso d D 1 1 . .
    N N2 0.12429(12) -0.1899(2) -0.03419(9) 0.0461(4) Uani d . 1 1 . .
    O O1 0.17706(11) 0.2775(2) -0.05490(9) 0.0635(4) Uani d . 1 1 . .
    O O2 0.27405(10) 0.4356(2) 0.08413(8) 0.0586(4) Uani d . 1 1 . .
    O O3 0.19974(11) -0.1782(3) -0.06778(8) 0.0640(4) Uani d . 1 1 . .
    O O4 0.04257(10) -0.2632(2) -0.07212(9) 0.0648(4) Uani d . 1 1 . .
    S S1 0.24456(3) 0.25201(7) 0.02828(3) 0.04409(15) Uani d . 1 1 . .
loop_
    _atom_site_aniso_label
    _atom_site_aniso_U_11
    _atom_site_aniso_U_22
    _atom_site_aniso_U_33
    _atom_site_aniso_U_12
    _atom_site_aniso_U_13
    _atom_site_aniso_U_23
    C1 0.0317(7) 0.0421(9) 0.0360(8) 0.0075(7) 0.0047(6) 0.0002(7)
    C2 0.0361(8) 0.0433(9) 0.0374(8) 0.0070(7) 0.0063(6) -0.0010(7)
    C3 0.0449(10) 0.0502(11) 0.0588(11) -0.0034(9) 0.0108(8) 0.0016(8)
    C4 0.0532(11) 0.0749(14) 0.0526(11) -0.0003(11) 0.0194(9) 0.0137(10)
    C5 0.0497(10) 0.0798(14) 0.0374(9) 0.0055(11) 0.0113(8) 0.0014(9)
    C6 0.0394(9) 0.0585(11) 0.0398(9) 0.0041(8) 0.0037(7) -0.0061(8)
    C7 0.0388(8) 0.0465(10) 0.0338(8) 0.0017(7) 0.0157(6) -0.0007(7)
    C8 0.0534(10) 0.0418(10) 0.0561(10) 0.0010(8) 0.0228(9) 0.0019(8)
    C9 0.0625(12) 0.0580(13) 0.0591(12) 0.0222(11) 0.0203(10) 0.0154(9)
    C10 0.0476(10) 0.0743(15) 0.0526(11) 0.0154(11) 0.0047(9) -0.0038(10)
    C11 0.0449(10) 0.0609(13) 0.0625(12) -0.0069(9) 0.0098(9) -0.0093(9)
    C12 0.0529(10) 0.0446(10) 0.0478(10) -0.0006(8) 0.0160(8) 0.0060(8)
    N1 0.0439(8) 0.0620(10) 0.0384(7) -0.0007(7) 0.0104(6) -0.0063(7)
    N2 0.0475(9) 0.0450(8) 0.0435(8) 0.0038(7) 0.0026(7) -0.0051(6)
    O1 0.0589(8) 0.0723(10) 0.0542(8) 0.0027(7) -0.0028(6) 0.0237(7)
    O2 0.0607(8) 0.0415(7) 0.0743(9) -0.0007(6) 0.0141(7) -0.0046(6)
    O3 0.0619(9) 0.0840(10) 0.0503(7) -0.0101(8) 0.0210(7) -0.0195(7)
    O4 0.0516(8) 0.0744(10) 0.0616(8) -0.0036(7) -0.0072(7) -0.0177(7)
    S1 0.0440(3) 0.0435(3) 0.0438(2) 0.00341(19) 0.00569(18) 0.00595(18)
_geom_special_details
;
All e.s.d.'s (except the e.s.d. in the dihedral angle between two l.s. planes)
are estimated using the full covariance matrix. The cell e.s.d.'s are taken
into account individually in the estimation of e.s.d.'s in distances, angles
and torsion angles; correlations between e.s.d.'s in cell parameters are only
used when they are defined by crystal symmetry. An approximate (isotropic)
treatment of cell e.s.d.'s is used for estimating e.s.d.'s involving l.s.
planes.
;
loop_
    _geom_bond_atom_site_label_1
    _geom_bond_atom_site_label_2
    _geom_bond_site_symmetry_2
    _geom_bond_distance
    _geom_bond_publ_flag
    C1 C2 . 1.390(2) ?
    C1 C6 . 1.390(2) ?
    C1 S1 . 1.7819(16) ?
    C2 C3 . 1.375(2) ?
    C2 N2 . 1.480(2) ?
    C3 C4 . 1.379(3) ?
    C3 H3 . 0.9300 ?
    C4 C5 . 1.364(3) ?
    C4 H4 . 0.9300 ?
    C5 C6 . 1.380(3) ?
    C5 H5 . 0.9300 ?
    C6 H6 . 0.9300 ?
    C7 C12 . 1.377(2) ?
    C7 C8 . 1.380(2) ?
    C7 N1 . 1.439(2) ?
    C8 C9 . 1.387(3) ?
    C8 H8 . 0.9300 ?
    C9 C10 . 1.367(3) ?
    C9 H9 . 0.9300 ?
    C10 C11 . 1.370(3) ?
    C10 H10 . 0.9300 ?
    C11 C12 . 1.375(3) ?
    C11 H11 . 0.9300 ?
    C12 H12 . 0.9300 ?
    N1 S1 . 1.6202(16) ?
    N1 H1N . 0.838(9) ?
    N2 O3 . 1.2125(18) ?
    N2 O4 . 1.2193(19) ?
    O1 S1 . 1.4213(13) ?
    O2 S1 . 1.4276(13) ?
loop_
    _geom_angle_atom_site_label_1
    _geom_angle_atom_site_label_2
    _geom_angle_atom_site_label_3
    _geom_angle_site_symmetry_1
    _geom_angle_site_symmetry_3
    _geom_angle
    _geom_angle_publ_flag
    C2 C1 C6 . . 117.40(15) ?
    C2 C1 S1 . . 125.13(12) ?
    C6 C1 S1 . . 117.28(13) ?
    C3 C2 C1 . . 121.75(15) ?
    C3 C2 N2 . . 116.12(15) ?
    C1 C2 N2 . . 122.12(14) ?
    C2 C3 C4 . . 119.42(18) ?
    C2 C3 H3 . . 120.3 ?
    C4 C3 H3 . . 120.3 ?
    C5 C4 C3 . . 120.15(18) ?
    C5 C4 H4 . . 119.9 ?
    C3 C4 H4 . . 119.9 ?
    C4 C5 C6 . . 120.32(16) ?
    C4 C5 H5 . . 119.8 ?
    C6 C5 H5 . . 119.8 ?
    C5 C6 C1 . . 120.91(17) ?
    C5 C6 H6 . . 119.5 ?
    C1 C6 H6 . . 119.5 ?
    C12 C7 C8 . . 120.10(16) ?
    C12 C7 N1 . . 118.71(15) ?
    C8 C7 N1 . . 121.14(16) ?
    C7 C8 C9 . . 119.01(18) ?
    C7 C8 H8 . . 120.5 ?
    C9 C8 H8 . . 120.5 ?
    C10 C9 C8 . . 120.63(18) ?
    C10 C9 H9 . . 119.7 ?
    C8 C9 H9 . . 119.7 ?
    C9 C10 C11 . . 120.03(18) ?
    C9 C10 H10 . . 120.0 ?
    C11 C10 H10 . . 120.0 ?
    C10 C11 C12 . . 120.08(18) ?
    C10 C11 H11 . . 120.0 ?
    C12 C11 H11 . . 120.0 ?
    C11 C12 C7 . . 120.13(17) ?
    C11 C12 H12 . . 119.9 ?
    C7 C12 H12 . . 119.9 ?
    C7 N1 S1 . . 121.21(11) ?
    C7 N1 H1N . . 117.3(14) ?
    S1 N1 H1N . . 107.7(14) ?
    O3 N2 O4 . . 123.79(15) ?
    O3 N2 C2 . . 118.65(14) ?
    O4 N2 C2 . . 117.52(15) ?
    O1 S1 O2 . . 120.27(8) ?
    O1 S1 N1 . . 107.35(8) ?
    O2 S1 N1 . . 106.69(8) ?
    O1 S1 C1 . . 107.54(8) ?
    O2 S1 C1 . . 106.41(8) ?
    N1 S1 C1 . . 108.10(8) ?
loop_
    _geom_torsion_atom_site_label_1
    _geom_torsion_atom_site_label_2
    _geom_torsion_atom_site_label_3
    _geom_torsion_atom_site_label_4
    _geom_torsion_site_symmetry_1
    _geom_torsion_site_symmetry_2
    _geom_torsion_site_symmetry_3
    _geom_torsion_site_symmetry_4
    _geom_torsion
    _geom_torsion_publ_flag
    C6 C1 C2 C3 . . . . 0.2(2) ?
    S1 C1 C2 C3 . . . . -174.56(13) ?
    C6 C1 C2 N2 . . . . -178.48(14) ?
    S1 C1 C2 N2 . . . . 6.8(2) ?
    C1 C2 C3 C4 . . . . -1.7(3) ?
    N2 C2 C3 C4 . . . . 177.03(16) ?
    C2 C3 C4 C5 . . . . 1.4(3) ?
    C3 C4 C5 C6 . . . . 0.5(3) ?
    C4 C5 C6 C1 . . . . -2.1(3) ?
    C2 C1 C6 C5 . . . . 1.7(2) ?
    S1 C1 C6 C5 . . . . 176.89(13) ?
    C12 C7 C8 C9 . . . . -1.2(2) ?
    N1 C7 C8 C9 . . . . 176.21(15) ?
    C7 C8 C9 C10 . . . . -0.2(3) ?
    C8 C9 C10 C11 . . . . 0.7(3) ?
    C9 C10 C11 C12 . . . . 0.2(3) ?
    C10 C11 C12 C7 . . . . -1.5(3) ?
    C8 C7 C12 C11 . . . . 2.1(3) ?
    N1 C7 C12 C11 . . . . -175.41(16) ?
    C12 C7 N1 S1 . . . . -84.88(18) ?
    C8 C7 N1 S1 . . . . 97.67(17) ?
    C3 C2 N2 O3 . . . . -138.87(18) ?
    C1 C2 N2 O3 . . . . 39.9(2) ?
    C3 C2 N2 O4 . . . . 39.1(2) ?
    C1 C2 N2 O4 . . . . -142.16(17) ?
    C7 N1 S1 O1 . . . . 171.43(14) ?
    C7 N1 S1 O2 . . . . 41.27(16) ?
    C7 N1 S1 C1 . . . . -72.83(15) ?
    C2 C1 S1 O1 . . . . 37.94(16) ?
    C6 C1 S1 O1 . . . . -136.83(14) ?
    C2 C1 S1 O2 . . . . 168.05(14) ?
    C6 C1 S1 O2 . . . . -6.72(15) ?
    C2 C1 S1 N1 . . . . -77.68(15) ?
    C6 C1 S1 N1 . . . . 107.56(13) ?
loop_
    _geom_hbond_atom_site_label_D
    _geom_hbond_atom_site_label_H
    _geom_hbond_atom_site_label_A
    _geom_hbond_site_symmetry_A
    _geom_hbond_distance_DH
    _geom_hbond_distance_HA
    _geom_hbond_distance_DA
    _geom_hbond_angle_DHA
    N1 H1N O3 . 0.838(9) 2.210(15) 2.897(2) 139.2(18)
    C3 H3 O4 3_545 0.93 2.56 3.451(2) 162
_iucr_refine_instructions_details
;
TITL CNS1 P21/C
CELL  0.71073 13.30800  6.16290 15.28500 90.00000 100.80000 90.00000
ZERR 4  0.00200  0.00070  0.00200  0.00000  0.01000  0.00000
LATT 1
SYMM -X, Y+ 0.50000, -Z+ 0.50000
SFAC C H N O S
UNIT 48 40 8 16 4
PLAN 30
FMAP 2
SHEL 16 0.8
SIZE 0.48 0.42 0.42
OMIT -2 0 4
MPLA 6 C1 C2 C3 C4 C5 C6
MPLA 6 C7 C8 C9 C10 C11 C12
L.S. 4
BOND $H
DFIX 0.86 0.01 N1 H1N
HTAB N1 O3
CONF
ACTA
FVAR  6.04800
WGHT  0.05100   0.17800
C1    1 0.187071 0.064328 0.092705  11.000000 0.031720 0.042130 =
        0.036020 0.000190 0.004670 0.007460
C2    1 0.131816 -0.118495 0.059249  11.000000 0.036090 0.043290 =
        0.037430 -0.001030 0.006340 0.007030
C3    1 0.082570 -0.246080 0.111768  11.000000 0.044910 0.050240 =
        0.058770 0.001560 0.010810 -0.003440
AFIX 43
H3    2 0.044493 -0.365499 0.087579  11.000000 -1.200000
AFIX 0
C4    1 0.090121 -0.195439 0.200653  11.000000 0.053240 0.074880 =
        0.052570 0.013700 0.019450 -0.000260
AFIX 43
H4    2 0.058223 -0.282742 0.236906  11.000000 -1.200000
AFIX 0
C5    1 0.144264 -0.017605 0.235503  11.000000 0.049690 0.079790 =
        0.037420 0.001360 0.011270 0.005550
AFIX 43
H5    2 0.149611 0.015222 0.295586  11.000000 -1.200000
AFIX 0
C6    1 0.191163 0.113885 0.182034  11.000000 0.039420 0.058480 =
        0.039820 -0.006110 0.003690 0.004140
AFIX 43
H6    2 0.225978 0.237331 0.206100  11.000000 -1.200000
AFIX 0
C7    1 0.438412 0.124432 0.077348  11.000000 0.038790 0.046500 =
        0.033830 -0.000660 0.015740 0.001740
C8    1 0.460810 -0.067459 0.123451  11.000000 0.053360 0.041750 =
        0.056050 0.001900 0.022780 0.000960
AFIX 43
H8    2 0.416147 -0.184650 0.112962  11.000000 -1.200000
AFIX 0
C9    1 0.550911 -0.082895 0.185648  11.000000 0.062460 0.058020 =
        0.059130 0.015380 0.020310 0.022210
AFIX 43
H9    2 0.566627 -0.211340 0.217181  11.000000 -1.200000
AFIX 0
C10   1 0.616842 0.088901 0.201045  11.000000 0.047630 0.074280 =
        0.052580 -0.003800 0.004730 0.015450
AFIX 43
H10   2 0.677426 0.076442 0.242428  11.000000 -1.200000
AFIX 0
C11   1 0.593700 0.279450 0.155530  11.000000 0.044880 0.060910 =
        0.062490 -0.009330 0.009810 -0.006880
AFIX 43
H11   2 0.638690 0.396101 0.165939  11.000000 -1.200000
AFIX 0
C12   1 0.504047 0.298404 0.094488  11.000000 0.052930 0.044580 =
        0.047780 0.006050 0.015980 -0.000640
AFIX 43
H12   2 0.487713 0.428992 0.064722  11.000000 -1.200000
AFIX 0
N1    3 0.349069 0.144438 0.008385  11.000000 0.043940 0.062020 =
        0.038410 -0.006310 0.010350 -0.000660
H1N   2 0.332779 0.036691 -0.024666  11.000000 -1.200000
N2    3 0.124291 -0.189870 -0.034191  11.000000 0.047460 0.045040 =
        0.043500 -0.005080 0.002600 0.003830
O1    4 0.177063 0.277530 -0.054900  11.000000 0.058890 0.072300 =
        0.054230 0.023690 -0.002750 0.002720
O2    4 0.274054 0.435644 0.084133  11.000000 0.060680 0.041530 =
        0.074270 -0.004590 0.014140 -0.000710
O3    4 0.199738 -0.178195 -0.067780  11.000000 0.061900 0.083990 =
        0.050260 -0.019540 0.021040 -0.010130
O4    4 0.042573 -0.263197 -0.072122  11.000000 0.051610 0.074400 =
        0.061600 -0.017700 -0.007200 -0.003560
S1    5 0.244558 0.252011 0.028282  11.000000 0.044050 0.043460 =
        0.043780 0.005950 0.005690 0.003410
HKLF 4
REM  CNS1 P21/C
REM R1 0.0348 FOR 1942 FO > 4SIG(FO) AND  0.0485 FOR ALL 2516 DATA
REM  175 PARAMETERS REFINED USING  1 RESTRAINTS
REM HIGHEST DIFFERENCE PEAK 0.180, DEEPEST HOLE -0.340, 1-SIGMA LEVEL 0.047
;
data_global
_journal_date_recd_electronic     2012-07-20
_journal_date_accepted     2012-08-01
_journal_name_full     'Acta Crystallographica, Section E'
_journal_year     2012
_journal_volume     68
_journal_issue      9
_journal_page_first     o2651
_journal_page_last     o2651
_journal_paper_category     QO
_journal_paper_doi     10.1107/S1600536812034265
_journal_coeditor_code     ZJ2090
_publ_contact_author_name     'Prof. B. Thimme Gowda'
_publ_contact_author_address
;
  Department of Chemistry
  Mangalore University
  Mangalagangotri 574 199
  Mangalore, India
;
_publ_contact_author_email     gowdabt@yahoo.com
_publ_contact_author_fax     '91 824 2287367'
_publ_contact_author_phone     '91 824 2287262'
_publ_section_title
;
2-Nitro-<i>N</i>-phenylbenzenesulfonamide
;
loop_
    _publ_author_name
    _publ_author_address
    'U. Chaithanya'
; Department of Chemistry
  Mangalore University
  Mangalagangotri 574 199
  Mangalore, India
;
    'Sabine Foro'
; Institute of Materials Science
  Darmstadt University of Technology
  Petersenstrasse 23
  D-64287 Darmstadt, Germany
;
    'B. Thimme Gowda'
; Department of Chemistry
  Mangalore University
  Mangalagangotri 574 199
  Mangalore, India
;
