# Supplementary material for: 2-Nitro-N-phenyl­benzene­sulfonamide
Source: Acta Crystallogr Sect E Struct Rep Online. 2012 Aug 4;68(Pt 9):o2651. doi: 10.1107/S1600536812034265 (PMC3435678; doi:10.1107/S1600536812034265)
Supplement: Supplementary file 2 [file e-68-o2651-Isup2.hkl]

# 
# h,k,l, Fc-squared, Fo-squared, sigma(Fo-squared) and status flag 
# 
data_I
_shelx_title ' CNS1 P21/C' 
_shelx_refln_list_code          4 
_shelx_F_calc_maximum      140.48 
_exptl_crystal_F_000       576.00 
_reflns_d_resolution_high  0.8002 
 
loop_ 
 _symmetry_equiv_pos_as_xyz 
 'x, y, z' 
 '-x, y+1/2, -z+1/2' 
 '-x, -y, -z' 
 'x, -y-1/2, z-1/2' 
 
_cell_length_a    13.3080 
_cell_length_b     6.1629 
_cell_length_c    15.2850 
_cell_angle_alpha  90.000 
_cell_angle_beta  100.800 
_cell_angle_gamma  90.000 
 
_shelx_F_squared_multiplier     1.000 
 
loop_ 
 _refln_index_h 
 _refln_index_k 
 _refln_index_l 
 _refln_F_squared_calc 
 _refln_F_squared_meas 
 _refln_F_squared_sigma 
 _refln_observed_status 
   2   0   0     1757.77     1742.50      6.72 o 
   3   0   0    13559.30    11861.53     21.55 o 
   4   0   0       11.68       24.79      1.44 o 
   5   0   0      604.14      658.89      6.77 o 
   6   0   0      444.05      422.90      5.99 o 
   7   0   0      139.24      143.89      4.00 o 
   8   0   0       16.26        9.37      2.12 o 
   9   0   0        9.45        6.22      2.20 o 
  10   0   0      314.40      328.74      7.32 o 
  11   0   0       42.27       41.45      3.90 o 
  12   0   0       20.93       13.29      3.61 o 
  13   0   0       84.14       78.81      5.16 o 
  14   0   0       86.05       81.19      3.60 o 
  15   0   0        5.04        2.36      3.30 o 
  16   0   0      114.89      133.32      6.29 o 
   1   1   0     1265.71     1326.58      6.25 o 
   2   1   0     3687.33     3424.53     10.70 o 
   3   1   0    19733.32    15376.23    102.19 o 
   4   1   0     3032.81     3172.61     13.07 o 
   5   1   0      223.39      194.89      3.77 o 
   6   1   0        0.28        0.77      1.36 o 
   7   1   0       10.81       28.86      2.20 o 
   8   1   0       58.84       69.68      3.29 o 
   9   1   0      325.26      344.67      6.93 o 
  10   1   0       24.54       24.06      2.88 o 
  11   1   0      941.68      969.97     12.99 o 
  12   1   0      115.54      114.12      3.63 o 
  13   1   0      116.58      131.57      8.55 o 
  14   1   0       57.58       61.35      3.22 o 
  15   1   0       96.54      106.93      4.37 o 
  16   1   0       40.04       40.59      3.53 o 
   0   2   0    10629.52     9706.11     23.92 o 
   1   2   0     2598.92     2666.69     15.98 o 
   2   2   0       45.21       34.35      5.62 o 
   3   2   0       89.30       85.17      1.45 o 
   4   2   0      555.35      525.38      3.18 o 
   5   2   0       86.66       88.08      1.63 o 
   6   2   0     1302.12     1297.53      6.43 o 
   7   2   0     1253.30     1214.68     16.05 o 
   8   2   0      217.37      218.61      3.35 o 
   9   2   0        8.84       17.28      5.16 o 
  10   2   0       16.57       20.29      3.11 o 
  11   2   0      184.77      196.57      6.57 o 
  12   2   0      333.92      354.15      8.64 o 
  13   2   0        1.63       -1.09      3.00 o 
  14   2   0       69.31       76.32      5.28 o 
  15   2   0       50.70       45.94      3.58 o 
   1   3   0        0.44        1.67      1.20 o 
   2   3   0        7.80       13.42      4.04 o 
   3   3   0     1665.55     1653.77     12.12 o 
   4   3   0      318.48      270.48      5.38 o 
   5   3   0       56.18       59.16      2.87 o 
   6   3   0        0.52        1.31      1.78 o 
   7   3   0      630.16      642.09      8.86 o 
   8   3   0       17.94       18.82      2.62 o 
   9   3   0      948.83      933.65     11.83 o 
  10   3   0       43.68       37.95      3.83 o 
  11   3   0       99.73      102.63      5.16 o 
  12   3   0      285.32      281.43      8.09 o 
  13   3   0       58.18       66.46      5.29 o 
  14   3   0       66.22       68.97      3.89 o 
  15   3   0       42.28       65.70      5.42 o 
   0   4   0      577.15      531.48      8.51 o 
   1   4   0      531.46      503.41      8.02 o 
   2   4   0      229.66      211.89      4.05 o 
   3   4   0        1.66        2.32      1.79 o 
   4   4   0      625.56      652.07      6.82 o 
   5   4   0        1.10        1.55      2.38 o 
   6   4   0      550.05      534.80      8.66 o 
   7   4   0       40.40       35.94      3.19 o 
   8   4   0      186.45      180.67      5.91 o 
   9   4   0       68.31       65.60      4.37 o 
  10   4   0       48.60       58.65      4.40 o 
  11   4   0       98.45       91.20      5.13 o 
  12   4   0      258.77      259.57      7.84 o 
  13   4   0       44.46       48.58      5.03 o 
   1   5   0      599.10      600.81      7.33 o 
   2   5   0      138.10      136.53      4.13 o 
   3   5   0     1235.94     1217.98     16.89 o 
   4   5   0       76.18       68.53      3.17 o 
   5   5   0       75.61       77.81      6.07 o 
   6   5   0        3.01        3.97      2.29 o 
   7   5   0      194.71      205.17      9.97 o 
   8   5   0        8.84        3.62      2.91 o 
   9   5   0       52.51       61.96      4.53 o 
  10   5   0        2.32       -2.16      2.68 o 
  11   5   0       26.74       31.59      4.16 o 
  12   5   0        1.40        4.66      3.38 o 
   0   6   0      657.69      681.72     12.35 o 
   1   6   0        5.12        3.38      2.66 o 
   2   6   0      100.60      107.81      4.19 o 
   3   6   0        3.04        0.61      2.36 o 
   4   6   0      253.62      255.37      5.58 o 
   5   6   0       20.55       22.79      2.88 o 
   6   6   0      201.34      204.53      5.42 o 
   7   6   0        1.16       -0.28      2.47 o 
   8   6   0        5.97        4.91      3.84 o 
   9   6   0        2.60       -0.45      4.04 o 
  10   6   0       39.25       51.68      6.62 o 
   1   7   0       89.22      101.48      4.41 o 
   2   7   0        1.31        0.77      2.73 o 
   3   7   0       73.26       71.87      6.26 o 
   4   7   0       49.73       50.89      3.59 o 
   5   7   0       60.94       60.34      3.68 o 
   6   7   0        0.62        0.45      4.49 o 
 -16   1   1       23.32       25.48      5.61 o 
 -15   1   1       16.46       12.02      4.25 o 
 -14   1   1       12.03       13.52      2.64 o 
 -13   1   1        1.20        0.21      3.80 o 
 -12   1   1       51.18       60.53      4.71 o 
 -11   1   1        2.15        1.82      2.99 o 
 -10   1   1        5.37        7.69      2.64 o 
  -9   1   1      378.84      399.50      7.48 o 
  -8   1   1      210.72      224.56      5.32 o 
  -7   1   1       97.95      110.37      3.60 o 
  -6   1   1      122.03      137.61      3.62 o 
  -5   1   1       10.67       14.50      1.66 o 
  -4   1   1     4749.64     4902.97     16.70 o 
  -3   1   1      729.64      752.27      5.90 o 
  -2   1   1     4338.35     4074.67     12.40 o 
  -1   1   1      146.23      162.63      2.45 o 
   0   1   1     5467.29     4957.25      8.68 o 
   1   1   1      790.50      771.99      4.24 o 
   2   1   1     2177.83     2157.94      7.99 o 
   3   1   1     2534.27     2724.14     17.79 o 
   4   1   1      169.77      183.46      2.12 o 
   5   1   1     1540.92     1660.71     21.25 o 
   6   1   1      388.56      416.00      7.35 o 
   7   1   1      367.92      381.69      4.09 o 
   8   1   1       80.24       85.75      4.66 o 
   9   1   1      442.54      459.71      6.62 o 
  10   1   1       38.11       37.94      2.89 o 
  11   1   1       41.84       36.49      2.69 o 
  12   1   1       49.94       52.77      2.41 o 
  13   1   1        7.01        5.25      1.59 o 
  14   1   1        4.94        4.97      2.31 o 
  15   1   1        3.87        6.29      2.71 o 
  16   1   1       16.32       13.92      2.53 o 
 -15   2   1        1.78        4.73      3.78 o 
 -14   2   1       23.43       21.61      3.78 o 
 -13   2   1       35.82       34.09      4.14 o 
 -12   2   1       86.03       90.03      5.46 o 
 -11   2   1      200.15      193.87      6.56 o 
 -10   2   1       44.08       46.77      3.69 o 
  -9   2   1        7.16       11.74      2.64 o 
  -8   2   1        0.05        1.03      1.91 o 
  -7   2   1      943.52      977.92     10.27 o 
  -6   2   1       80.67       92.25      3.36 o 
  -5   2   1     1058.96     1149.08      9.69 o 
  -4   2   1      160.33      160.68      2.54 o 
  -3   2   1      197.07      233.17      4.17 o 
  -2   2   1      235.90      237.08      4.04 o 
  -1   2   1     1360.78     1427.75     15.12 o 
   0   2   1       27.30       26.35      1.31 o 
   1   2   1       41.91       41.78      1.34 o 
   2   2   1     5990.96     5956.40     35.34 o 
   3   2   1      171.76      181.08      1.81 o 
   4   2   1       80.45      105.06      5.44 o 
   5   2   1     1517.07     1582.28     13.50 o 
   6   2   1     1115.72     1157.08     17.88 o 
   7   2   1       28.81       40.38      1.62 o 
   8   2   1      315.56      337.85     13.68 o 
   9   2   1       87.26       98.59      2.64 o 
  10   2   1       82.44       80.17      4.33 o 
  11   2   1       44.62       38.83      3.86 o 
  12   2   1       17.28       15.29      2.40 o 
  13   2   1        3.90        2.82      2.55 o 
  14   2   1        0.00       -2.04      2.55 o 
  15   2   1        0.22        4.75      4.17 o 
 -15   3   1       13.91       12.13      3.89 o 
 -14   3   1       17.08       19.59      4.08 o 
 -13   3   1        1.71        6.58      3.85 o 
 -12   3   1       17.83       33.10      4.22 o 
 -11   3   1        2.09        3.87      3.06 o 
 -10   3   1       10.31        9.74      3.16 o 
  -9   3   1       42.17       46.19      3.55 o 
  -8   3   1        5.05        7.33      2.30 o 
  -7   3   1        4.86        6.35      2.19 o 
  -6   3   1        5.14        6.25      1.90 o 
  -5   3   1       56.08       56.52      2.96 o 
  -4   3   1      207.44      236.98      5.13 o 
  -3   3   1       38.98       51.21      2.86 o 
  -2   3   1      649.39      680.62      5.82 o 
  -1   3   1       86.74       95.25      2.42 o 
   0   3   1      834.41      901.35      8.71 o 
   1   3   1       28.65       30.06      1.02 o 
   2   3   1       63.11       84.54      4.38 o 
   3   3   1       73.74       84.60      1.66 o 
   4   3   1      578.31      624.72      4.55 o 
   5   3   1      168.68      157.27      2.47 o 
   6   3   1       25.01       29.87      2.40 o 
   7   3   1       51.24       55.22      3.16 o 
   8   3   1       22.24       20.36      2.77 o 
   9   3   1      552.21      546.80      9.05 o 
  10   3   1        6.16        4.79      2.68 o 
  11   3   1        6.66        8.75      2.95 o 
  12   3   1      113.11      122.64      4.14 o 
  13   3   1       31.60       33.79      4.81 o 
  14   3   1       26.54       33.54      4.96 o 
 -14   4   1        0.47        2.90      4.20 o 
 -13   4   1        4.57        5.07      3.40 o 
 -12   4   1        1.66        4.73      3.23 o 
 -11   4   1       18.64       21.40      3.45 o 
 -10   4   1       51.90       38.41      4.09 o 
  -9   4   1        6.72        4.41      2.67 o 
  -8   4   1       29.67       33.68      3.44 o 
  -7   4   1      173.31      156.90      5.45 o 
  -6   4   1       64.44       71.67      4.15 o 
  -5   4   1      304.33      331.68      6.97 o 
  -4   4   1       61.06       58.59      2.75 o 
  -3   4   1       27.46       23.86      2.31 o 
  -2   4   1      474.62      489.13      5.87 o 
  -1   4   1       39.10       37.49      2.21 o 
   0   4   1        1.29       -0.33      1.58 o 
   1   4   1      125.68      136.97      5.11 o 
   2   4   1      990.67      997.76     17.26 o 
   3   4   1       13.30       15.54      1.35 o 
   4   4   1      547.51      548.70      6.24 o 
   5   4   1       60.41       61.45      2.62 o 
   6   4   1       21.15       19.49      2.60 o 
   7   4   1       43.53       38.82      3.20 o 
   8   4   1        6.54        7.81      2.72 o 
   9   4   1      221.45      206.97      6.29 o 
  10   4   1      127.20      122.19      3.88 o 
  11   4   1        0.01        3.92      3.40 o 
  12   4   1      100.95       97.19      5.92 o 
  13   4   1        0.27        1.89      3.70 o 
 -12   5   1       20.88       31.59      4.07 o 
 -11   5   1        1.37        2.19      2.95 o 
 -10   5   1        0.21       -1.36      3.46 o 
  -9   5   1       20.12       20.48      3.58 o 
  -8   5   1       33.40       26.47      3.42 o 
  -7   5   1       20.48       20.66      3.39 o 
  -6   5   1       40.49       42.80      2.96 o 
  -5   5   1       12.98       12.56      2.23 o 
  -4   5   1        2.19        8.35      2.45 o 
  -3   5   1      226.09      217.85      4.87 o 
  -2   5   1      141.64      154.29      5.20 o 
  -1   5   1      135.62      136.69      4.02 o 
   0   5   1      150.72      149.41      4.50 o 
   1   5   1       52.64       52.68      2.99 o 
   2   5   1       11.75       12.84      2.41 o 
   3   5   1        0.03        4.27      2.23 o 
   4   5   1       44.45       41.24      5.21 o 
   5   5   1       37.52       35.81      2.45 o 
   6   5   1       12.24       13.24      2.71 o 
   7   5   1       19.91       16.13      2.40 o 
   8   5   1        0.25        1.90      2.00 o 
   9   5   1        3.53        2.60      2.41 o 
  10   5   1       22.05       33.64      3.94 o 
  11   5   1        0.13        3.09      3.47 o 
  12   5   1        2.48        2.51      3.42 o 
 -10   6   1        4.81        7.56      2.67 o 
  -9   6   1        1.60       -0.49      6.25 o 
  -8   6   1        2.59        1.37      2.26 o 
  -7   6   1        0.33        0.87      3.12 o 
  -6   6   1        0.00        2.24      2.42 o 
  -5   6   1       15.76       13.44      2.62 o 
  -4   6   1        8.97       11.16      2.72 o 
  -3   6   1        0.37       -0.80      3.57 o 
  -2   6   1       32.43       28.30      3.20 o 
  -1   6   1      143.87      135.74      4.53 o 
   0   6   1       86.62       85.17      3.84 o 
   1   6   1        4.60        5.80      2.56 o 
   2   6   1        1.24       -2.49      2.49 o 
   3   6   1        3.78        2.45      2.46 o 
   4   6   1        0.44        0.90      2.30 o 
   5   6   1        7.79        7.22      2.63 o 
   6   6   1       40.90       40.73      5.45 o 
   7   6   1        0.13        2.79      4.20 o 
   8   6   1       12.87       10.56      4.39 o 
   9   6   1        0.14        1.34      4.32 o 
  -6   7   1        5.14        6.95      3.03 o 
  -5   7   1        3.25        7.84      2.85 o 
  -4   7   1        6.56        4.99      4.37 o 
  -3   7   1        1.48        2.38      3.55 o 
  -2   7   1        9.55        5.59      3.15 o 
  -1   7   1        1.36        0.53      2.86 o 
   0   7   1       28.85       24.98      3.14 o 
   1   7   1       11.74       10.74      5.99 o 
   2   7   1        0.38       -0.04      2.56 o 
   3   7   1       13.51       14.75      4.74 o 
   4   7   1        0.70       -4.44      4.44 o 
   5   7   1        3.76        1.46      4.52 o 
   6   7   1        3.68        1.59      3.61 o 
 -16   0   2      169.11      167.04      7.62 o 
 -15   0   2       16.75       15.77      3.88 o 
 -14   0   2        3.13        3.50      3.32 o 
 -13   0   2      145.07      139.73      6.39 o 
 -12   0   2      296.87      297.18      8.06 o 
 -11   0   2      385.40      408.97      8.78 o 
 -10   0   2     1208.18     1194.95     13.57 o 
  -9   0   2      122.27      119.59      4.55 o 
  -8   0   2        6.95        4.35      1.90 o 
  -7   0   2      832.72      870.20      9.43 o 
  -6   0   2     1956.72     1974.51     12.90 o 
  -5   0   2     1107.72     1131.84      8.96 o 
  -4   0   2     4683.58     4431.77     15.54 o 
  -3   0   2     1956.34     1932.67      8.94 o 
  -2   0   2     2389.80     2433.04      8.35 o 
   1   0   2      247.26      234.71      2.59 o 
   2   0   2    10978.58     9976.54     18.49 o 
   3   0   2      145.90      148.88      5.26 o 
   4   0   2     1560.90     1536.20      7.68 o 
   5   0   2      926.76     1000.01      5.77 o 
   6   0   2     1330.97     1511.33     14.43 o 
   7   0   2       18.79       17.80      1.36 o 
   8   0   2     1384.61     1465.44      8.90 o 
   9   0   2       56.55       56.46      2.38 o 
  10   0   2      213.07      206.50      4.05 o 
  11   0   2       28.93       29.34      3.27 o 
  12   0   2        0.15        0.80      2.62 o 
  13   0   2      151.52      132.35      5.45 o 
  14   0   2       87.16       87.45      5.29 o 
  15   0   2        6.91        8.77      3.49 o 
 -16   1   2      105.74      112.98      6.67 o 
 -15   1   2        3.31       -0.55      3.95 o 
 -14   1   2      179.20      190.19      7.54 o 
 -13   1   2      927.80      942.69     14.44 o 
 -12   1   2        2.76        3.95      3.44 o 
 -11   1   2      145.05      136.16      5.57 o 
 -10   1   2      118.37      126.55      3.59 o 
  -9   1   2      449.98      432.02      6.82 o 
  -8   1   2      385.05      386.31      4.96 o 
  -7   1   2      502.25      489.71      5.16 o 
  -6   1   2      238.74      251.79      3.49 o 
  -5   1   2      376.34      458.36      4.20 o 
  -4   1   2     1669.99     1805.24     10.45 o 
  -3   1   2     1760.37     1677.47      9.22 o 
  -2   1   2      668.59      667.63      5.34 o 
  -1   1   2     9104.50     8161.70     45.89 o 
   0   1   2     5409.27     5041.05      9.17 o 
   1   1   2      672.76      651.29      2.65 o 
   2   1   2     4884.77     4652.30      6.95 o 
   3   1   2     1326.49     1266.34      9.67 o 
   4   1   2     1523.11     1598.42     11.38 o 
   5   1   2     2205.06     2213.62     10.53 o 
   6   1   2       72.36       86.44      1.65 o 
   7   1   2     1149.92     1123.26      5.86 o 
   8   1   2        6.73        4.57      1.18 o 
   9   1   2       14.73       12.62      1.33 o 
  10   1   2       53.63       49.10      2.01 o 
  11   1   2     1382.74     1383.69      8.49 o 
  12   1   2        7.16        6.31      1.75 o 
  13   1   2       22.69       22.47      1.96 o 
  14   1   2       40.22       35.55      2.41 o 
  15   1   2       15.24       23.41      4.26 o 
 -16   2   2       69.17       67.60      5.68 o 
 -15   2   2        5.41        8.62      3.84 o 
 -14   2   2       16.06       11.68      3.68 o 
 -13   2   2       27.53       35.14      4.09 o 
 -12   2   2        1.89        1.41      3.56 o 
 -11   2   2      551.47      585.38     10.45 o 
 -10   2   2      325.21      336.52      7.64 o 
  -9   2   2       26.82       25.63      3.10 o 
  -8   2   2        0.16        1.86      2.07 o 
  -7   2   2     1231.04     1271.47     11.89 o 
  -6   2   2       70.77       60.47      2.94 o 
  -5   2   2      494.25      475.40      6.54 o 
  -4   2   2     2003.93     1995.79     12.56 o 
  -3   2   2     1037.14      986.29      8.53 o 
  -2   2   2     1870.63     1772.54     11.10 o 
  -1   2   2       26.59       43.52      1.50 o 
   0   2   2     8455.99     7836.05     25.66 o 
   1   2   2     2638.17     2721.17      7.59 o 
   2   2   2      771.14      750.04      3.53 o 
   3   2   2      878.82      923.14      3.80 o 
   4   2   2       93.63      121.92      1.60 o 
   5   2   2       80.77      101.15      4.11 o 
   6   2   2        2.48        3.83      1.06 o 
   7   2   2      581.12      601.84      5.03 o 
   8   2   2     1489.48     1469.91      7.19 o 
   9   2   2        0.78        1.81      1.30 o 
  10   2   2      561.43      551.97      6.71 o 
  11   2   2        1.83        2.61      2.03 o 
  12   2   2       90.43       94.67      3.64 o 
  13   2   2        0.01        1.30      3.80 o 
  14   2   2      291.01      307.41      9.11 o 
  15   2   2       24.97       20.99      4.36 o 
 -15   3   2       34.18       36.81      5.36 o 
 -14   3   2       56.64       71.27      5.29 o 
 -13   3   2       46.98       53.33      5.20 o 
 -12   3   2        1.33        6.93      3.50 o 
 -11   3   2       43.75       38.76      3.84 o 
 -10   3   2      334.10      346.28      8.08 o 
  -9   3   2        1.42        4.52      2.59 o 
  -8   3   2      559.81      560.33      9.11 o 
  -7   3   2      319.30      317.93      6.59 o 
  -6   3   2        7.00        2.29      2.05 o 
  -5   3   2      535.93      551.07      7.96 o 
  -4   3   2     1454.17     1505.08     12.53 o 
  -3   3   2      744.07      729.24      8.68 o 
  -2   3   2      169.14      193.35      3.27 o 
  -1   3   2     1124.27     1181.15      8.59 o 
   0   3   2        0.17        0.42      0.61 o 
   1   3   2       20.26       11.84      0.73 o 
   2   3   2     2043.62     2279.66      6.54 o 
   3   3   2      830.87      813.32      7.26 o 
   4   3   2       22.70       18.82      1.05 o 
   5   3   2      199.44      176.83      3.01 o 
   6   3   2       38.05       38.28      1.88 o 
   7   3   2      123.22      132.03      3.92 o 
   8   3   2       95.57       91.31      3.23 o 
   9   3   2      279.87      273.76      4.81 o 
  10   3   2      102.39       91.82      8.03 o 
  11   3   2      947.11      935.96     13.46 o 
  12   3   2       60.10       61.11      5.03 o 
  13   3   2      175.08      181.21      7.28 o 
  14   3   2        1.63       -2.48      3.38 o 
 -14   4   2       23.06       27.33      4.71 o 
 -13   4   2       71.13       81.93      5.80 o 
 -12   4   2       10.54       10.62      3.84 o 
 -11   4   2       16.59       13.79      3.77 o 
 -10   4   2      104.71      109.60      5.33 o 
  -9   4   2        0.16       -0.52      2.90 o 
  -8   4   2        4.86        5.44      2.84 o 
  -7   4   2      621.50      584.75      9.80 o 
  -6   4   2      274.27      284.25      6.92 o 
  -5   4   2      182.67      186.82      5.75 o 
  -4   4   2     1765.03     1799.50     27.60 o 
  -3   4   2      205.20      205.70      4.09 o 
  -2   4   2      419.44      439.39      5.59 o 
  -1   4   2       12.10        8.06      1.75 o 
   0   4   2      346.05      316.16      4.75 o 
   1   4   2       63.82       77.83      2.75 o 
   2   4   2      368.85      396.25     16.16 o 
   3   4   2       83.10       79.31      1.99 o 
   4   4   2      421.60      404.11      6.28 o 
   5   4   2        7.78        8.50      1.31 o 
   6   4   2      213.07      198.67      3.67 o 
   7   4   2        4.00        2.71      1.78 o 
   8   4   2      308.72      308.30      5.04 o 
   9   4   2       38.16       42.23      3.75 o 
  10   4   2        0.17        0.56      3.00 o 
  11   4   2       20.86       25.53      4.01 o 
  12   4   2       93.04       90.74      5.71 o 
  13   4   2        0.58        1.20      4.01 o 
 -12   5   2       34.67       30.12      4.54 o 
 -11   5   2        9.08        1.94      3.74 o 
 -10   5   2        1.52        0.45      3.10 o 
  -9   5   2      210.66      210.17      7.31 o 
  -8   5   2       49.44       50.65      4.37 o 
  -7   5   2      272.37      304.56      7.99 o 
  -6   5   2       20.55       18.78      2.59 o 
  -5   5   2       49.16       53.24      3.07 o 
  -4   5   2      292.59      286.58     12.99 o 
  -3   5   2      911.74      883.33     16.42 o 
  -2   5   2      564.23      567.40      9.54 o 
  -1   5   2      381.70      374.73      6.00 o 
   0   5   2       25.47       21.90      2.58 o 
   1   5   2      757.41      755.93     10.19 o 
   2   5   2        4.82        2.72      1.95 o 
   3   5   2      180.89      176.59      4.20 o 
   4   5   2        0.01        0.99      1.93 o 
   5   5   2      113.17      121.76      3.71 o 
   6   5   2       19.19       21.69      3.98 o 
   7   5   2      143.38      136.78      6.85 o 
   8   5   2      129.64      114.27      3.97 o 
   9   5   2        0.51        0.51      2.74 o 
  10   5   2        0.00       -1.91      3.20 o 
  11   5   2       51.19       49.39      4.22 o 
 -10   6   2       76.56       81.77      7.32 o 
  -9   6   2        0.30        0.44      2.74 o 
  -8   6   2        6.70        4.95      2.34 o 
  -7   6   2        5.71        5.31      2.76 o 
  -6   6   2      150.20      155.07      4.93 o 
  -5   6   2       22.52       28.75      3.07 o 
  -4   6   2      141.62      140.50      4.46 o 
  -3   6   2       88.90       76.38      3.70 o 
  -2   6   2       52.73       58.85      3.58 o 
  -1   6   2      274.66      263.68      5.76 o 
   0   6   2      102.08      100.27      4.17 o 
   1   6   2       21.15       18.03      2.83 o 
   2   6   2      313.38      308.82      6.05 o 
   3   6   2       34.56       35.72      4.82 o 
   4   6   2      226.89      238.55      8.53 o 
   5   6   2       23.88       25.66      5.20 o 
   6   6   2       46.37       58.63      5.63 o 
   7   6   2        2.91        5.63      4.54 o 
   8   6   2       92.31      101.46      6.95 o 
   9   6   2        0.76        4.50      5.41 o 
  -6   7   2       25.79       28.35      5.21 o 
  -5   7   2        3.79        5.97      5.99 o 
  -4   7   2       28.89       26.97      7.19 o 
  -3   7   2      105.92      118.93      4.50 o 
  -2   7   2        0.07       -2.43      2.70 o 
  -1   7   2       87.39       86.44      4.21 o 
   0   7   2        0.01       -0.74      2.49 o 
   1   7   2       22.97       23.75      4.55 o 
   2   7   2       13.85       13.53      5.04 o 
   3   7   2       14.65        9.66      4.60 o 
   4   7   2        1.21       -1.32      4.13 o 
   5   7   2      113.96      133.15      7.76 o 
   6   7   2        2.96        0.79      4.66 o 
 -16   1   3        7.11        9.90      4.60 o 
 -15   1   3       56.61       62.54      5.25 o 
 -14   1   3       71.01       70.25      5.48 o 
 -13   1   3       34.06       35.86      4.38 o 
 -12   1   3       37.27       43.56      4.17 o 
 -11   1   3      102.92      103.95      5.91 o 
 -10   1   3        0.38       -1.65      1.92 o 
  -9   1   3        5.89        3.64      1.78 o 
  -8   1   3        2.59        2.79      1.51 o 
  -7   1   3      203.71      215.37      3.61 o 
  -6   1   3      156.81      171.45      3.01 o 
  -5   1   3       86.56       96.95      2.14 o 
  -4   1   3     2339.80     2470.64     14.57 o 
  -3   1   3     5301.43     5169.88     16.73 o 
  -2   1   3     2324.29     2236.29      7.08 o 
  -1   1   3       12.33       15.83      0.47 o 
   0   1   3      730.82      758.42      5.38 o 
   1   1   3      623.26      631.26      6.76 o 
   2   1   3      190.50      174.54      4.97 o 
   3   1   3      168.46      177.14      1.68 o 
   4   1   3      201.15      206.02      2.23 o 
   5   1   3      268.99      288.67      3.42 o 
   6   1   3        0.35       -0.08      0.77 o 
   7   1   3      187.08      206.22      2.71 o 
   8   1   3      403.39      441.19      5.11 o 
   9   1   3       50.03       54.35      2.53 o 
  10   1   3       19.01       21.80      1.88 o 
  11   1   3       73.58       68.90      2.59 o 
  12   1   3        1.02        0.20      1.56 o 
  13   1   3       15.25       15.22      2.30 o 
  14   1   3       10.89        4.31      2.36 o 
  15   1   3       27.87       26.64      4.55 o 
 -16   2   3       12.39        7.42      4.97 o 
 -15   2   3       57.66       51.38      5.40 o 
 -14   2   3       33.17       31.30      4.70 o 
 -13   2   3       19.26       15.44      4.02 o 
 -12   2   3        9.90        5.14      3.29 o 
 -11   2   3      169.31      162.78      6.21 o 
 -10   2   3       46.92       48.90      4.01 o 
  -9   2   3       51.94       53.97      3.81 o 
  -8   2   3      269.63      298.50      6.49 o 
  -7   2   3        0.57        1.86      2.00 o 
  -6   2   3       41.46       51.62      2.88 o 
  -5   2   3      959.34     1052.86      9.93 o 
  -4   2   3     2180.31     2261.28     13.69 o 
  -3   2   3     1059.40     1100.67      4.94 o 
  -2   2   3     1010.67      983.63      4.37 o 
  -1   2   3      866.39      902.90      5.52 o 
   0   2   3        6.30        6.51      0.61 o 
   1   2   3       27.10       25.35      0.60 o 
   2   2   3     1659.06     1744.18      6.18 o 
   3   2   3      136.10      138.17      2.04 o 
   4   2   3      344.00      378.92      4.05 o 
   5   2   3      464.30      530.65      3.80 o 
   6   2   3      116.76      122.11      1.99 o 
   7   2   3       83.92       84.34      1.90 o 
   8   2   3      769.91      782.62      5.46 o 
   9   2   3      363.51      335.92      3.95 o 
  10   2   3        4.18        4.83      2.44 o 
  11   2   3        4.00        6.98      3.59 o 
  12   2   3        0.01        2.08      3.51 o 
  13   2   3        3.53        2.36      3.80 o 
  14   2   3       19.90       20.35      4.65 o 
  15   2   3        1.68        4.24      4.46 o 
 -15   3   3       16.03       23.43      4.69 o 
 -14   3   3       19.88       30.44      4.85 o 
 -13   3   3       55.69       59.09      4.77 o 
 -12   3   3       26.82       31.56      4.34 o 
 -11   3   3      177.54      177.25      6.54 o 
 -10   3   3        5.10        4.20      3.01 o 
  -9   3   3      252.32      238.51      6.68 o 
  -8   3   3      428.54      436.84      8.29 o 
  -7   3   3       27.55       32.96      3.02 o 
  -6   3   3       58.08       53.82      3.44 o 
  -5   3   3        8.91        9.81      2.34 o 
  -4   3   3      117.28      128.58      4.23 o 
  -3   3   3      147.26      144.37      4.33 o 
  -2   3   3       81.71       84.15      2.15 o 
  -1   3   3       83.54       82.19      1.40 o 
   0   3   3      235.28      267.68      3.11 o 
   1   3   3      169.82      204.73      1.72 o 
   2   3   3      132.86      119.50      1.34 o 
   3   3   3       68.01       81.59      2.42 o 
   4   3   3      210.73      186.35      2.56 o 
   5   3   3        6.20        6.43      1.19 o 
   6   3   3      177.40      180.44      3.28 o 
   7   3   3        8.47        8.11      1.62 o 
   8   3   3        2.30        2.52      1.86 o 
   9   3   3        3.15        1.02      2.96 o 
  10   3   3       24.09       16.92      3.63 o 
  11   3   3        0.49        0.94      3.80 o 
  12   3   3        0.74        1.59      3.95 o 
  13   3   3        0.16       -3.66      4.23 o 
  14   3   3        4.57       -0.46      4.33 o 
 -14   4   3       10.98       13.99      4.73 o 
 -13   4   3       11.38       14.94      3.60 o 
 -12   4   3       96.54       93.53      5.66 o 
 -11   4   3      124.39      123.51      5.83 o 
 -10   4   3        0.88        2.57      3.00 o 
  -9   4   3       32.83       35.73      3.78 o 
  -8   4   3       42.96       31.11      3.57 o 
  -7   4   3        2.73        0.57      2.68 o 
  -6   4   3       88.34       91.58      4.66 o 
  -5   4   3       40.60       35.36      3.63 o 
  -4   4   3      134.65      127.99      4.99 o 
  -3   4   3        4.40        7.00      1.98 o 
  -2   4   3      189.06      192.67      3.95 o 
  -1   4   3       97.23       76.60      2.79 o 
   0   4   3      272.31      266.79      4.42 o 
   1   4   3        9.59        6.08      1.63 o 
   2   4   3      253.34      247.51      3.89 o 
   3   4   3        1.36        2.15      0.95 o 
   4   4   3       25.67       23.71      1.22 o 
   5   4   3        0.00        0.41      1.18 o 
   6   4   3        4.88        4.28      1.91 o 
   7   4   3      101.66       88.05      4.39 o 
   8   4   3       10.55        8.55      3.32 o 
   9   4   3        0.00       -1.97      3.12 o 
  10   4   3        0.34       -0.07      2.94 o 
  11   4   3        0.01        1.00      3.23 o 
  12   4   3        1.26        0.29      3.13 o 
  13   4   3        0.93        3.59      3.67 o 
 -12   5   3       20.82       24.76      4.46 o 
 -11   5   3        0.52        2.07      3.45 o 
 -10   5   3        2.83        1.62      3.08 o 
  -9   5   3        2.56       -1.57      3.56 o 
  -8   5   3       12.58       13.13      3.44 o 
  -7   5   3        7.88       10.59      3.26 o 
  -6   5   3       44.31       42.60      3.63 o 
  -5   5   3       75.98       78.35      3.39 o 
  -4   5   3       54.91       62.48      6.45 o 
  -3   5   3      194.18      205.98      7.11 o 
  -2   5   3        3.71        4.74      2.40 o 
  -1   5   3      278.09      274.79      5.25 o 
   0   5   3       72.67       75.34      3.29 o 
   1   5   3        0.00       -0.58      2.65 o 
   2   5   3       54.75       48.31      2.73 o 
   3   5   3        4.31        1.96      1.76 o 
   4   5   3       61.23       55.41      4.66 o 
   5   5   3        0.86        2.86      3.77 o 
   6   5   3       31.65       31.68      4.51 o 
   7   5   3        6.61        8.04      3.89 o 
   8   5   3       14.05       13.10      2.54 o 
   9   5   3       20.77       17.33      2.60 o 
  10   5   3       52.86       54.09      4.75 o 
  11   5   3        0.43        2.11      3.34 o 
 -10   6   3       12.84       14.46      3.97 o 
  -9   6   3        5.49        5.34      3.02 o 
  -8   6   3        5.36        4.05      2.65 o 
  -7   6   3        4.99        8.11      2.70 o 
  -6   6   3       31.73       42.40      4.52 o 
  -5   6   3        1.91        2.32      2.60 o 
  -4   6   3      133.85      121.85      4.36 o 
  -3   6   3       24.86       26.05      2.94 o 
  -2   6   3      116.83      122.31      4.41 o 
  -1   6   3      199.85      204.44      6.42 o 
   0   6   3        3.70       -0.71      2.63 o 
   1   6   3       78.31       71.91      5.95 o 
   2   6   3        5.05        2.89      4.48 o 
   3   6   3       37.37       39.52      4.70 o 
   4   6   3      100.35      106.71      6.61 o 
   5   6   3       35.47       26.77      4.82 o 
   6   6   3       12.93       12.69      4.28 o 
   7   6   3       10.30        6.59      4.58 o 
   8   6   3        3.97        1.34      4.92 o 
   9   6   3        1.91        5.54      5.11 o 
  -6   7   3       13.03       15.10      3.03 o 
  -5   7   3        0.80       -0.79      2.71 o 
  -4   7   3       27.25       22.82      3.22 o 
  -3   7   3        5.90        7.49      2.50 o 
  -2   7   3        0.33        4.26      3.62 o 
  -1   7   3        1.69        2.51      3.67 o 
   0   7   3       18.95       16.50      4.68 o 
   1   7   3        5.13       -2.55      4.55 o 
   2   7   3        7.11        5.01      4.16 o 
   3   7   3        6.60       -2.35      4.09 o 
   4   7   3       20.37       17.74      4.29 o 
   5   7   3        4.19        1.99      4.94 o 
 -16   0   4       28.62       31.19      4.48 o 
 -15   0   4       86.62       90.61      5.86 o 
 -14   0   4       23.67       22.80      3.80 o 
 -13   0   4       23.07       20.31      3.73 o 
 -12   0   4       10.08       12.32      3.40 o 
 -11   0   4     1063.13     1084.03     13.96 o 
 -10   0   4      567.12      572.78      9.80 o 
  -9   0   4     1999.85     2007.89     16.68 o 
  -8   0   4     2280.18     2363.39     16.88 o 
  -7   0   4     2531.04     2412.14     15.81 o 
  -6   0   4     1613.25     1590.00     11.85 o 
  -5   0   4     1878.56     1832.33     11.52 o 
  -4   0   4     1563.81     1661.87      9.93 o 
  -3   0   4      474.19      605.36      4.97 o 
  -1   0   4     3288.44     3094.19     12.66 o 
   0   0   4      135.18       92.68      2.66 o 
   1   0   4      148.57      159.65      3.05 o 
   2   0   4     1470.18     1665.54      9.75 o 
   3   0   4      307.51      296.96      4.44 o 
   4   0   4      242.87      262.47      4.49 o 
   5   0   4     1250.46     1380.82     10.67 o 
   6   0   4      976.40     1117.06     10.31 o 
   7   0   4     1806.16     1894.00     14.22 o 
   8   0   4      973.36     1039.37     11.29 o 
   9   0   4       26.94       30.17      2.97 o 
  10   0   4      715.63      723.52     10.65 o 
  11   0   4       22.05       22.21      3.30 o 
  12   0   4      109.64      116.22      5.51 o 
  13   0   4       11.73       12.54      3.26 o 
  14   0   4       73.73       77.68      5.10 o 
  15   0   4        0.10        0.06      3.24 o 
 -16   1   4       52.27       55.37      5.54 o 
 -15   1   4       44.31       36.22      5.13 o 
 -14   1   4       27.65       25.22      4.26 o 
 -13   1   4      299.17      310.59      8.95 o 
 -12   1   4       68.33       78.57      4.81 o 
 -11   1   4      163.29      157.23      4.27 o 
 -10   1   4      232.40      224.62     12.22 o 
  -9   1   4        3.83        4.06      1.84 o 
  -8   1   4      530.68      525.19      5.88 o 
  -7   1   4        0.99        2.73      1.51 o 
  -6   1   4     2804.10     2755.40     17.76 o 
  -5   1   4     3132.51     3057.71     24.04 o 
  -4   1   4     3446.03     3428.97     10.55 o 
  -3   1   4       31.68       27.44      0.88 o 
  -2   1   4      975.29     1062.96      4.74 o 
  -1   1   4     1352.77     1347.06      4.01 o 
   0   1   4     5607.20     5263.20     16.01 o 
   1   1   4     2811.90     2651.18      9.71 o 
   2   1   4      190.05      152.14      1.77 o 
   3   1   4      119.59       93.61      1.31 o 
   4   1   4     2802.65     2926.42     11.78 o 
   5   1   4       87.85       68.48      1.45 o 
   6   1   4       51.77       42.41      1.38 o 
   7   1   4      473.61      475.48      4.10 o 
   8   1   4        0.17       -0.76      1.16 o 
   9   1   4      553.36      538.97      5.48 o 
  10   1   4      220.30      212.32      4.75 o 
  11   1   4      417.89      418.18      9.15 o 
  12   1   4       17.44       11.20      2.26 o 
  13   1   4       55.71       52.51      3.14 o 
  14   1   4        0.05        0.48      2.48 o 
  15   1   4       29.34       29.26      4.60 o 
 -16   2   4       17.00       14.34      4.09 o 
 -15   2   4        2.90        5.59      3.84 o 
 -14   2   4       37.74       39.67      4.64 o 
 -13   2   4       55.01       59.96      4.92 o 
 -12   2   4       97.02       97.25      5.58 o 
 -11   2   4       63.73       56.91      4.28 o 
 -10   2   4       32.69       27.72      3.50 o 
  -9   2   4      639.91      646.15     10.01 o 
  -8   2   4       28.91       28.61      3.01 o 
  -7   2   4     1050.15     1069.17     11.39 o 
  -6   2   4      456.73      422.45      6.94 o 
  -5   2   4      200.13      202.29      4.74 o 
  -4   2   4     1510.15     1489.54     10.31 o 
  -3   2   4      814.58      760.19      4.68 o 
  -2   2   4     6754.65     6339.97     26.60 o 
  -1   2   4      929.60     1030.44      5.41 o 
   0   2   4      475.25      463.95      2.45 o 
   1   2   4      598.27      661.55      5.17 o 
   2   2   4      107.09      107.05      1.31 o 
   3   2   4      280.81      273.98      2.11 o 
   4   2   4      693.67      711.05      4.39 o 
   5   2   4       29.43       24.49      1.08 o 
   6   2   4       77.15       80.46      2.19 o 
   7   2   4      788.10      781.12      7.63 o 
   8   2   4      390.57      368.33      4.98 o 
   9   2   4        0.25       -0.85      1.88 o 
  10   2   4      450.45      424.13      9.04 o 
  11   2   4      289.47      303.06      8.20 o 
  12   2   4      143.10      156.39      6.55 o 
  13   2   4       45.61       42.35      4.58 o 
  14   2   4      158.10      150.83      7.11 o 
 -15   3   4        5.24       11.39      4.63 o 
 -14   3   4       46.56       53.03      5.29 o 
 -13   3   4       32.65       31.71      4.56 o 
 -12   3   4        4.22        4.17      3.16 o 
 -11   3   4       39.63       34.64      3.91 o 
 -10   3   4       19.73       23.41      3.30 o 
  -9   3   4        1.43        1.42      2.82 o 
  -8   3   4      368.46      358.83      7.72 o 
  -7   3   4        3.01        2.87      2.56 o 
  -6   3   4      329.13      305.52      6.63 o 
  -5   3   4      618.81      618.97      8.82 o 
  -4   3   4       79.79       83.22      3.71 o 
  -3   3   4      764.04      740.33      9.25 o 
  -2   3   4      150.75      142.26      2.14 o 
  -1   3   4      226.13      224.06      2.36 o 
   0   3   4      213.91      180.05      2.75 o 
   1   3   4     3739.64     3754.34     22.94 o 
   2   3   4       27.29       33.42      0.93 o 
   3   3   4      115.26      105.60      1.40 o 
   4   3   4       21.49       14.64      1.12 o 
   5   3   4      395.68      399.69      4.41 o 
   6   3   4        0.23       -0.61      2.09 o 
   7   3   4     1043.09     1051.61     12.10 o 
   8   3   4      770.74      778.34     11.19 o 
   9   3   4       14.76       16.58      3.44 o 
  10   3   4       48.87       48.38      4.73 o 
  11   3   4      465.08      452.42     10.16 o 
  12   3   4       12.28       10.03      4.26 o 
  13   3   4       79.38       71.71      5.60 o 
  14   3   4        5.89        5.94      3.41 o 
 -14   4   4       23.11       36.17      5.75 o 
 -13   4   4      176.80      179.98      7.53 o 
 -12   4   4        0.22        1.69      3.33 o 
 -11   4   4       67.17       67.19      4.94 o 
 -10   4   4      139.54      134.08      6.04 o 
  -9   4   4        4.50        5.64      3.01 o 
  -8   4   4       16.44       14.33      3.17 o 
  -7   4   4       67.82       63.44      4.41 o 
  -6   4   4        4.57        5.10      2.94 o 
  -5   4   4      259.57      269.99      6.93 o 
  -4   4   4      349.07      364.65      7.72 o 
  -3   4   4     1758.74     1730.47     10.88 o 
  -2   4   4      531.96      552.18     10.06 o 
  -1   4   4       25.98       22.31      1.98 o 
   0   4   4      131.51      119.75      3.14 o 
   1   4   4        4.42        2.39      1.41 o 
   2   4   4      337.03      343.60      3.69 o 
   3   4   4      200.21      188.35      2.40 o 
   4   4   4      415.29      417.05      4.18 o 
   5   4   4       17.82       16.07      2.56 o 
   6   4   4      292.23      287.13      5.12 o 
   7   4   4      406.72      394.57      8.26 o 
   8   4   4      171.86      154.23      5.67 o 
   9   4   4       46.15       45.62      4.01 o 
  10   4   4       59.69       63.33      4.69 o 
  11   4   4        1.09       -2.13      3.31 o 
  12   4   4       21.26       28.93      4.78 o 
 -12   5   4       38.90       45.47      5.37 o 
 -11   5   4        9.72        8.83      4.37 o 
 -10   5   4       94.72       95.15      5.75 o 
  -9   5   4       45.78       46.85      4.56 o 
  -8   5   4      195.06      205.42      7.43 o 
  -7   5   4      114.05      118.73      5.98 o 
  -6   5   4       29.00       31.13      3.19 o 
  -5   5   4      505.38      511.36      7.15 o 
  -4   5   4      370.57      362.78      9.71 o 
  -3   5   4        7.75       13.01      2.50 o 
  -2   5   4      255.40      273.02     17.59 o 
  -1   5   4        7.05        5.32      2.08 o 
   0   5   4      211.18      203.66      4.52 o 
   1   5   4      168.30      170.04      6.65 o 
   2   5   4       81.32       73.86      4.85 o 
   3   5   4        0.27        0.98      3.16 o 
   4   5   4      184.49      188.10      7.18 o 
   5   5   4      271.07      254.18      8.35 o 
   6   5   4       79.73       85.92      5.87 o 
   7   5   4       82.90       79.51      5.79 o 
   8   5   4        6.11       11.38      2.51 o 
   9   5   4       27.91       35.81      3.16 o 
  10   5   4       16.45       13.77      3.05 o 
  11   5   4       37.64       35.90      3.57 o 
 -10   6   4       10.12        5.12      3.72 o 
  -9   6   4       22.57       21.25      2.87 o 
  -8   6   4       34.35       34.64      3.38 o 
  -7   6   4      108.47      127.48      5.47 o 
  -6   6   4       78.32       82.04      7.01 o 
  -5   6   4      128.47      144.37      5.07 o 
  -4   6   4       35.71       36.07      3.18 o 
  -3   6   4       17.19       18.17      2.84 o 
  -2   6   4       86.73       89.86      3.92 o 
  -1   6   4      186.65      174.00      7.60 o 
   0   6   4        7.18       -0.89      4.43 o 
   1   6   4      279.23      280.13      9.23 o 
   2   6   4       74.09       70.14      6.01 o 
   3   6   4       34.05       36.49      4.87 o 
   4   6   4      202.50      187.14      7.85 o 
   5   6   4        9.20        9.74      3.85 o 
   6   6   4       12.77       14.65      4.82 o 
   7   6   4       44.38       33.36      4.83 o 
   8   6   4       79.62       86.92      6.62 o 
  -6   7   4       44.01       40.97      4.86 o 
  -5   7   4        9.69        6.56      4.10 o 
  -4   7   4       49.81       47.81      5.41 o 
  -3   7   4       69.18       71.57      6.06 o 
  -2   7   4       29.84       32.99      5.09 o 
  -1   7   4      137.31      166.07      8.12 o 
   0   7   4        3.39        0.05      4.19 o 
   1   7   4       16.91       16.52      4.93 o 
   2   7   4       10.60        3.53      3.89 o 
   3   7   4        0.04       -4.51      4.51 o 
   4   7   4      103.31       83.80      6.39 o 
   5   7   4       31.66       33.64      5.86 o 
 -16   1   5        5.01        5.55      3.64 o 
 -15   1   5        0.95       -4.17      4.17 o 
 -14   1   5       41.47       49.59      4.70 o 
 -13   1   5       29.68       27.21      3.58 o 
 -12   1   5        5.15        5.41      2.38 o 
 -11   1   5       52.48       44.66      2.94 o 
 -10   1   5       44.58       43.35      2.69 o 
  -9   1   5        1.11       -0.13      1.85 o 
  -8   1   5      523.78      554.23     12.33 o 
  -7   1   5        0.77        0.66      1.47 o 
  -6   1   5      152.73      171.94      4.01 o 
  -5   1   5     1039.38     1160.06      9.41 o 
  -4   1   5      206.57      221.10      2.14 o 
  -3   1   5     2229.17     2350.05     10.44 o 
  -2   1   5       54.44       61.69      0.77 o 
  -1   1   5      229.64      228.13      2.63 o 
   0   1   5     1336.66     1306.45      7.99 o 
   1   1   5       59.60       63.25      1.29 o 
   2   1   5      524.12      574.59      6.09 o 
   3   1   5       26.63       28.86      0.85 o 
   4   1   5        0.26        2.50      0.61 o 
   5   1   5        1.27        0.65      0.73 o 
   6   1   5        7.60        6.96      1.06 o 
   7   1   5       10.32        7.57      1.09 o 
   8   1   5       55.16       52.86      2.45 o 
   9   1   5      122.51      110.84      3.43 o 
  10   1   5       41.82       35.95      2.81 o 
  11   1   5       33.13       31.20      2.71 o 
  12   1   5        2.78        3.23      2.13 o 
  13   1   5       13.08        9.64      2.62 o 
  14   1   5        0.08        1.38      2.34 o 
 -16   2   5        2.84        2.58      3.84 o 
 -15   2   5       21.87       24.00      4.27 o 
 -14   2   5       17.69       16.14      3.88 o 
 -13   2   5        8.05       10.28      3.66 o 
 -12   2   5       25.26       28.71      4.19 o 
 -11   2   5       57.91       49.56      4.11 o 
 -10   2   5        3.69        4.47      2.83 o 
  -9   2   5       13.37       15.24      2.97 o 
  -8   2   5       45.84       43.19      3.29 o 
  -7   2   5      284.28      312.91      6.51 o 
  -6   2   5       10.54       11.31      2.23 o 
  -5   2   5      179.44      179.48      2.73 o 
  -4   2   5        2.62        2.12      0.91 o 
  -3   2   5       97.08      106.33      1.62 o 
  -2   2   5      488.95      513.00      3.44 o 
  -1   2   5     1415.90     1418.60      7.70 o 
   0   2   5      515.71      554.90      4.38 o 
   1   2   5        0.00        0.95      0.47 o 
   2   2   5       24.32       26.12      0.77 o 
   3   2   5      710.94      729.04      3.43 o 
   4   2   5       32.67       19.87      0.95 o 
   5   2   5      192.69      190.68      7.85 o 
   6   2   5        4.15        1.02      1.39 o 
   7   2   5       58.93       52.26      2.49 o 
   8   2   5      252.85      249.24      4.42 o 
   9   2   5      111.49       90.97      3.28 o 
  10   2   5        0.04       -2.75      3.63 o 
  11   2   5        8.91        8.03      3.82 o 
  12   2   5       10.37        4.54      3.40 o 
  13   2   5        2.53       -0.55      4.38 o 
  14   2   5       22.82       21.72      5.12 o 
 -15   3   5        4.71        6.81      4.62 o 
 -14   3   5        3.49        4.55      3.87 o 
 -13   3   5        8.99        9.11      4.01 o 
 -12   3   5       27.57       21.84      3.80 o 
 -11   3   5        1.05        3.76      3.12 o 
 -10   3   5        0.24        0.09      2.80 o 
  -9   3   5       13.07       10.35      2.93 o 
  -8   3   5       22.45       23.82      3.14 o 
  -7   3   5      115.31      108.28      4.54 o 
  -6   3   5       38.47       49.01      3.70 o 
  -5   3   5       13.61       19.50      2.83 o 
  -4   3   5        7.94        8.40      2.44 o 
  -3   3   5        4.34        4.52      0.94 o 
  -2   3   5       15.77       18.57      1.04 o 
  -1   3   5       98.00       91.77      1.34 o 
   0   3   5      197.88      203.61      1.90 o 
   1   3   5       70.62       68.07      1.11 o 
   2   3   5      351.12      346.07      2.73 o 
   3   3   5        3.65        1.44      1.00 o 
   4   3   5      150.16      147.64      3.33 o 
   5   3   5      187.98      188.65      3.83 o 
   6   3   5      113.89      109.98      4.47 o 
   7   3   5      366.71      348.41      7.68 o 
   8   3   5       29.55       30.03      3.62 o 
   9   3   5        5.14        1.86      3.23 o 
  10   3   5       21.79       18.82      4.55 o 
  11   3   5       18.94       14.33      4.24 o 
  12   3   5        0.01       -0.68      3.54 o 
  13   3   5        3.39       -1.25      4.27 o 
 -14   4   5       17.43       27.57      5.11 o 
 -13   4   5       17.62       17.80      4.41 o 
 -12   4   5        0.35        0.98      3.55 o 
 -11   4   5       11.79       11.63      3.80 o 
 -10   4   5       11.62       13.36      3.36 o 
  -9   4   5       11.25       17.00      3.73 o 
  -8   4   5        0.56        0.77      2.71 o 
  -7   4   5        5.45        2.97      3.02 o 
  -6   4   5      368.65      368.15      8.31 o 
  -5   4   5      348.73      347.21      7.94 o 
  -4   4   5       11.66       13.02      3.33 o 
  -3   4   5       14.13       16.36      2.05 o 
  -2   4   5      160.38      166.83      5.69 o 
  -1   4   5      128.68      126.06      4.96 o 
   0   4   5      227.66      231.06      4.02 o 
   1   4   5       50.10       50.90      2.37 o 
   2   4   5      192.43      217.41      4.05 o 
   3   4   5      151.73      156.25      4.08 o 
   4   4   5      235.06      221.04      3.29 o 
   5   4   5       88.33       81.78      2.35 o 
   6   4   5      359.83      353.55      5.80 o 
   7   4   5       35.15       33.56      2.89 o 
   8   4   5        7.15        5.60      3.30 o 
   9   4   5       26.11       25.45      3.46 o 
  10   4   5       20.67       18.61      3.78 o 
  11   4   5        1.62        1.52      3.40 o 
  12   4   5        1.31        5.05      3.71 o 
 -12   5   5        4.55        5.35      4.39 o 
 -11   5   5       20.08       16.10      4.49 o 
 -10   5   5       30.19       22.77      4.65 o 
  -9   5   5        4.22        3.03      3.58 o 
  -8   5   5       12.62        8.34      3.69 o 
  -7   5   5       46.61       51.71      4.90 o 
  -6   5   5       40.71       38.66      4.61 o 
  -5   5   5       78.99       84.51      3.76 o 
  -4   5   5        5.90        8.93      2.28 o 
  -3   5   5      203.06      190.50      8.23 o 
  -2   5   5       87.04       87.16      3.30 o 
  -1   5   5        7.36        5.81      3.25 o 
   0   5   5       16.07       15.19      3.73 o 
   1   5   5       35.77       34.85      4.12 o 
   2   5   5       47.44       36.59      4.15 o 
   3   5   5        4.20        4.16      2.23 o 
   4   5   5        7.03        4.39      3.75 o 
   5   5   5       40.48       35.99      4.59 o 
   6   5   5       14.49       17.28      4.29 o 
   7   5   5       52.43       45.61      5.69 o 
   8   5   5        0.70        0.56      2.23 o 
   9   5   5       13.99        7.89      2.63 o 
  10   5   5       36.66       39.79      3.27 o 
 -10   6   5        6.96        2.52      4.85 o 
  -9   6   5        0.41        0.04      4.30 o 
  -8   6   5        3.80        5.54      3.07 o 
  -7   6   5        3.29        3.39      2.72 o 
  -6   6   5       27.26       27.52      3.29 o 
  -5   6   5       24.72       20.78      3.05 o 
  -4   6   5       41.18       42.58      4.80 o 
  -3   6   5       39.28       30.76      4.68 o 
  -2   6   5       36.93       36.55      5.27 o 
  -1   6   5       50.82       51.19      5.45 o 
   0   6   5       18.95       17.54      4.34 o 
   1   6   5        1.26       -1.90      4.25 o 
   2   6   5       73.74       72.07      5.79 o 
   3   6   5       54.69       66.39      5.79 o 
   4   6   5       46.23       37.94      5.06 o 
   5   6   5       80.87       72.07      6.17 o 
   6   6   5        0.00       -3.28      4.11 o 
   7   6   5        0.32        4.62      4.88 o 
   8   6   5        1.85        5.00      5.41 o 
  -6   7   5        0.99       -0.80      3.92 o 
  -5   7   5       29.52       30.70      5.30 o 
  -4   7   5        4.65        9.79      4.75 o 
  -3   7   5        6.85        7.20      5.13 o 
  -2   7   5       14.76       15.78      5.05 o 
  -1   7   5       25.24       24.99      4.54 o 
   0   7   5        7.56       11.76      4.92 o 
   1   7   5        2.65        1.84      3.70 o 
   2   7   5        0.01       -2.53      4.35 o 
   3   7   5        2.69       -1.50      4.39 o 
   4   7   5        3.01        1.89      3.82 o 
 -16   0   6       64.52       53.53      5.65 o 
 -15   0   6        2.15        0.53      3.74 o 
 -14   0   6       57.44       66.93      5.60 o 
 -13   0   6      353.19      349.21      9.28 o 
 -12   0   6        6.65        5.63      3.41 o 
 -11   0   6      422.84      403.81      8.96 o 
 -10   0   6       50.65       58.96      4.16 o 
  -9   0   6     1575.95     1570.40     14.99 o 
  -8   0   6      379.35      403.56      7.49 o 
  -7   0   6     2995.37     2916.56     17.67 o 
  -6   0   6      557.36      554.49      7.37 o 
  -5   0   6      709.11      669.54      7.29 o 
  -4   0   6        5.06        4.53      0.78 o 
  -3   0   6       18.48       11.28      0.66 o 
  -2   0   6      250.36      226.60      2.13 o 
  -1   0   6     1328.92     1357.93      4.73 o 
   0   0   6     2455.33     2643.78      6.31 o 
   1   0   6     1827.15     1919.13     16.21 o 
   2   0   6      100.49       94.61      2.43 o 
   3   0   6     5766.17     6031.04     23.09 o 
   4   0   6      980.84     1093.25     10.34 o 
   5   0   6       69.53       66.56      3.21 o 
   6   0   6      243.68      242.12      5.58 o 
   7   0   6      454.28      465.10      7.95 o 
   8   0   6      491.98      508.45      8.70 o 
   9   0   6        1.44       -0.66      2.71 o 
  10   0   6      271.08      270.18      7.47 o 
  11   0   6      226.58      209.25      7.06 o 
  12   0   6      190.59      194.72      7.22 o 
  13   0   6        0.03       -0.96      4.09 o 
  14   0   6       34.78       32.10      4.33 o 
 -16   1   6       45.91       47.28      5.07 o 
 -15   1   6        0.45       -1.79      4.03 o 
 -14   1   6       21.91       25.31      3.05 o 
 -13   1   6       11.36       10.77      2.71 o 
 -12   1   6       18.61       20.62      2.63 o 
 -11   1   6        1.28       -0.28      2.09 o 
 -10   1   6      475.77      432.09     12.11 o 
  -9   1   6       29.00       24.75      2.28 o 
  -8   1   6     1455.40     1447.59      9.72 o 
  -7   1   6      553.01      602.46      6.95 o 
  -6   1   6     3095.30     3104.05     42.74 o 
  -5   1   6       54.02       51.93      1.83 o 
  -4   1   6      108.53      110.34      1.85 o 
  -3   1   6      599.84      611.70      3.70 o 
  -2   1   6     2717.24     2580.37      7.77 o 
  -1   1   6      402.74      419.93      2.45 o 
   0   1   6     2120.06     2032.44     13.60 o 
   1   1   6     1112.54     1083.79      5.05 o 
   2   1   6       70.40       62.30      1.68 o 
   3   1   6        2.44        1.62      0.84 o 
   4   1   6     1613.43     1705.09      9.07 o 
   5   1   6      388.13      363.77     10.50 o 
   6   1   6       59.96       60.97      2.49 o 
   7   1   6       36.66       32.19      4.62 o 
   8   1   6       35.73       38.61      2.39 o 
   9   1   6      634.36      587.49      7.56 o 
  10   1   6       76.60       75.02      3.23 o 
  11   1   6       73.65       71.98      4.98 o 
  12   1   6        0.95       -1.60      2.02 o 
  13   1   6        8.80        7.35      2.62 o 
  14   1   6       39.42       43.21      3.42 o 
 -15   2   6       11.68       10.00      3.67 o 
 -14   2   6        6.73        6.96      3.46 o 
 -13   2   6      184.61      186.52      7.20 o 
 -12   2   6        3.62        3.92      3.43 o 
 -11   2   6      107.08       94.68      5.07 o 
 -10   2   6       35.98       34.48      3.74 o 
  -9   2   6      362.66      349.75      7.76 o 
  -8   2   6       62.09       55.08      3.63 o 
  -7   2   6       33.27       25.48      2.90 o 
  -6   2   6      362.66      344.07      7.34 o 
  -5   2   6     1136.11     1142.87     13.52 o 
  -4   2   6       51.64       70.78      1.99 o 
  -3   2   6      415.22      415.25      3.16 o 
  -2   2   6     5500.08     5554.76     17.55 o 
  -1   2   6        8.34        5.12      0.76 o 
   0   2   6      126.30      139.61      1.64 o 
   1   2   6      409.38      362.74      3.00 o 
   2   2   6       17.33       20.08      1.23 o 
   3   2   6      537.15      526.36      5.57 o 
   4   2   6        0.29        0.98      1.01 o 
   5   2   6      969.25      969.40      7.30 o 
   6   2   6      247.24      250.26      4.14 o 
   7   2   6     1106.50     1117.88      8.68 o 
   8   2   6      582.18      570.05      6.65 o 
   9   2   6       69.52       72.42      3.11 o 
  10   2   6       55.23       48.40      4.89 o 
  11   2   6       58.42       62.20      5.19 o 
  12   2   6       95.55       95.41      5.98 o 
  13   2   6       29.29       23.91      4.90 o 
 -15   3   6        3.12        5.49      4.66 o 
 -14   3   6       13.52       20.92      4.50 o 
 -13   3   6        1.15        2.66      3.58 o 
 -12   3   6       17.99       19.60      3.94 o 
 -11   3   6       20.72       24.19      4.17 o 
 -10   3   6      116.12      122.39      5.82 o 
  -9   3   6       21.19       21.41      3.39 o 
  -8   3   6      175.77      154.18      5.61 o 
  -7   3   6       54.47       51.94      3.73 o 
  -6   3   6      872.62      849.97     11.18 o 
  -5   3   6     1450.53     1432.17     13.84 o 
  -4   3   6       31.28       23.93      2.88 o 
  -3   3   6      356.19      367.43      3.87 o 
  -2   3   6      557.45      528.27      3.68 o 
  -1   3   6       51.63       64.64      1.23 o 
   0   3   6      350.89      330.82      3.33 o 
   1   3   6     1204.28     1281.39      4.81 o 
   2   3   6      417.00      420.71      4.04 o 
   3   3   6      321.23      327.05      3.49 o 
   4   3   6      866.85      824.21      7.40 o 
   5   3   6      409.22      413.17      5.61 o 
   6   3   6      196.46      190.60      4.21 o 
   7   3   6       28.41       23.84      3.93 o 
   8   3   6      233.97      228.72      6.87 o 
   9   3   6      203.73      206.44      6.99 o 
  10   3   6      191.31      183.12      7.34 o 
  11   3   6      130.67      119.78      6.46 o 
  12   3   6       33.23       33.65      5.08 o 
  13   3   6       10.34        3.58      4.03 o 
 -13   4   6       61.96       64.93      5.77 o 
 -12   4   6        9.99        4.22      4.20 o 
 -11   4   6      107.77      109.58      6.31 o 
 -10   4   6        0.00       -0.58      3.60 o 
  -9   4   6      445.05      449.73      9.87 o 
  -8   4   6       26.03       25.52      3.85 o 
  -7   4   6       40.85       42.69      4.11 o 
  -6   4   6      298.70      298.74      7.77 o 
  -5   4   6      380.45      357.80      8.14 o 
  -4   4   6       18.97       22.54      3.71 o 
  -3   4   6      531.63      526.06      6.21 o 
  -2   4   6      376.38      408.15      5.07 o 
  -1   4   6        3.39        0.30      2.61 o 
   0   4   6        2.19        1.99      1.74 o 
   1   4   6      260.79      243.32      4.36 o 
   2   4   6        3.28        3.25      1.98 o 
   3   4   6      261.04      255.85      3.53 o 
   4   4   6       87.85       89.27      2.43 o 
   5   4   6      200.35      195.75      3.41 o 
   6   4   6      346.62      347.34      9.20 o 
   7   4   6      486.54      465.22      7.00 o 
   8   4   6       87.15       97.72      3.93 o 
   9   4   6       19.72       21.48      2.74 o 
  10   4   6       12.00       12.00      3.75 o 
  11   4   6        1.62       -1.03      3.82 o 
  12   4   6       52.30       52.01      5.46 o 
 -12   5   6       85.88       96.64      6.14 o 
 -11   5   6       18.76       15.55      4.35 o 
 -10   5   6      177.34      210.19      7.95 o 
  -9   5   6       16.92       18.99      3.89 o 
  -8   5   6      169.86      163.95      7.08 o 
  -7   5   6        0.43        0.28      3.91 o 
  -6   5   6      162.79      171.16      7.00 o 
  -5   5   6      355.18      365.46      6.23 o 
  -4   5   6      120.17      125.88      6.14 o 
  -3   5   6        5.99        6.88      3.29 o 
  -2   5   6       41.65       43.03      4.33 o 
  -1   5   6       43.70       37.62      4.10 o 
   0   5   6      177.63      165.47      6.50 o 
   1   5   6       14.63        7.54      3.43 o 
   2   5   6       30.35       34.69      2.55 o 
   3   5   6       10.51        6.53      3.10 o 
   4   5   6      267.41      242.50      8.17 o 
   5   5   6       92.68       96.06      5.94 o 
   6   5   6      241.16      210.64      7.94 o 
   7   5   6       83.18       87.85      6.30 o 
   8   5   6       62.22       70.57      6.36 o 
   9   5   6       69.69       66.48      3.72 o 
  10   5   6        0.01        5.86      2.92 o 
  -9   6   6       79.99       83.89      4.41 o 
  -8   6   6       30.28       34.71      3.47 o 
  -7   6   6       85.52       97.57      5.91 o 
  -6   6   6        6.00        6.72      3.88 o 
  -5   6   6       43.28       44.92      5.29 o 
  -4   6   6        9.07       12.02      4.77 o 
  -3   6   6      324.01      341.60      9.80 o 
  -2   6   6        1.02        3.90      4.11 o 
  -1   6   6       10.62        7.59      4.09 o 
   0   6   6        0.74        0.35      3.84 o 
   1   6   6      121.06      125.28      6.87 o 
   2   6   6       26.45       25.82      4.36 o 
   3   6   6       92.49      101.59      6.53 o 
   4   6   6       20.92       21.65      4.79 o 
   5   6   6        1.55        2.33      4.04 o 
   6   6   6       33.84       32.80      5.79 o 
   7   6   6       61.66       68.87      6.28 o 
  -5   7   6        2.85        4.69      5.03 o 
  -4   7   6       27.68       30.25      6.00 o 
  -3   7   6       21.97       18.89      4.72 o 
  -2   7   6       74.58       65.30      6.07 o 
  -1   7   6       28.22       45.15      5.93 o 
   0   7   6       48.07       47.10      5.96 o 
   1   7   6       19.87       16.59      4.15 o 
   2   7   6        2.29        5.95      4.27 o 
   3   7   6        3.65        5.44      3.91 o 
 -16   1   7       67.64       56.58      5.95 o 
 -15   1   7       13.56       10.35      3.04 o 
 -14   1   7       21.95       22.70      3.06 o 
 -13   1   7        0.54       -2.72      2.72 o 
 -12   1   7       37.19       30.63      3.02 o 
 -11   1   7       10.61       10.80      2.33 o 
 -10   1   7       42.92       45.22      2.80 o 
  -9   1   7      116.92      121.98      3.52 o 
  -8   1   7      112.86      114.84      3.23 o 
  -7   1   7      143.67      143.80      3.24 o 
  -6   1   7      218.17      216.91      3.51 o 
  -5   1   7      696.13      732.40      5.88 o 
  -4   1   7     2173.34     2247.69      5.36 o 
  -3   1   7       13.97       26.59      0.84 o 
  -2   1   7        0.17        2.50      0.72 o 
  -1   1   7      137.34      144.90      1.78 o 
   0   1   7      225.40      254.79      2.33 o 
   1   1   7       61.49       71.04      2.02 o 
   2   1   7       23.01       28.34      1.21 o 
   3   1   7     1448.38     1540.94      7.07 o 
   4   1   7        6.97        9.57      2.24 o 
   5   1   7      184.88      178.80      3.58 o 
   6   1   7       48.97       53.09      2.43 o 
   7   1   7        2.42        2.68      1.85 o 
   8   1   7        3.69        4.14      2.20 o 
   9   1   7        4.87        4.36      2.16 o 
  10   1   7       10.02        5.35      2.12 o 
  11   1   7        3.90        2.47      2.26 o 
  12   1   7        0.23       -0.35      2.26 o 
  13   1   7        3.99        5.08      2.32 o 
 -15   2   7       11.59       14.21      4.47 o 
 -14   2   7       33.84       45.16      5.07 o 
 -13   2   7        7.90        9.13      3.66 o 
 -12   2   7        0.18        4.09      3.18 o 
 -11   2   7       12.42       14.87      3.79 o 
 -10   2   7       54.14       60.89      4.29 o 
  -9   2   7      102.20       92.98      4.67 o 
  -8   2   7       56.86       52.16      3.76 o 
  -7   2   7       79.48       76.37      3.94 o 
  -6   2   7        0.07        0.42      1.31 o 
  -5   2   7      532.32      545.09      5.25 o 
  -4   2   7      194.35      190.86      2.44 o 
  -3   2   7        0.02        0.64      0.71 o 
  -2   2   7      192.96      208.57      2.27 o 
  -1   2   7     1027.10     1049.47     10.54 o 
   0   2   7      264.37      273.17      2.60 o 
   1   2   7      679.33      688.95      4.69 o 
   2   2   7       39.64       39.29      1.46 o 
   3   2   7      109.89      104.28      2.52 o 
   4   2   7       49.73       48.12      2.99 o 
   5   2   7      321.92      307.16      4.22 o 
   6   2   7      177.79      184.03      3.93 o 
   7   2   7      220.20      199.56      4.23 o 
   8   2   7       21.53       17.20      2.32 o 
   9   2   7        0.00        0.83      2.10 o 
  10   2   7        5.68        1.65      3.66 o 
  11   2   7       11.60        8.39      3.80 o 
  12   2   7        7.15        5.52      4.19 o 
  13   2   7        4.21        6.01      4.50 o 
 -14   3   7        0.10        1.78      4.39 o 
 -13   3   7        1.14        2.52      3.94 o 
 -12   3   7       27.81       27.24      4.58 o 
 -11   3   7       33.38       22.54      3.73 o 
 -10   3   7       89.43       89.99      5.12 o 
  -9   3   7       89.92       89.67      5.05 o 
  -8   3   7       54.39       57.34      4.19 o 
  -7   3   7        9.05       10.56      3.03 o 
  -6   3   7      455.02      454.69      8.53 o 
  -5   3   7      101.60      102.44      4.56 o 
  -4   3   7       51.63       83.49      4.09 o 
  -3   3   7      131.60      134.86      3.02 o 
  -2   3   7       53.31       52.94      1.44 o 
  -1   3   7       53.37       60.63      1.51 o 
   0   3   7       62.89       69.02      1.42 o 
   1   3   7       62.12       59.23      1.48 o 
   2   3   7       10.33        9.99      1.14 o 
   3   3   7       36.54       31.92      1.67 o 
   4   3   7       21.03       19.56      2.20 o 
   5   3   7       11.73       10.78      2.27 o 
   6   3   7       11.15       14.75      2.47 o 
   7   3   7      158.00      149.22      4.24 o 
   8   3   7        1.55        4.15      3.40 o 
   9   3   7        0.16        0.06      3.18 o 
  10   3   7        4.09        2.38      3.43 o 
  11   3   7        0.01        0.76      3.53 o 
  12   3   7        1.68        5.81      3.99 o 
 -13   4   7       52.90       50.49      6.04 o 
 -12   4   7       15.65       13.79      4.10 o 
 -11   4   7        6.35        7.57      3.57 o 
 -10   4   7       10.41       13.85      3.64 o 
  -9   4   7       96.21       95.48      5.41 o 
  -8   4   7       86.86       79.79      5.12 o 
  -7   4   7      109.18       88.72      5.12 o 
  -6   4   7       24.53       26.90      3.80 o 
  -5   4   7        5.94        6.90      3.31 o 
  -4   4   7       83.55       82.45      4.76 o 
  -3   4   7      296.00      297.10      4.70 o 
  -2   4   7       12.06       12.03      1.84 o 
  -1   4   7       20.99       19.89      2.16 o 
   0   4   7       51.42       57.23      2.70 o 
   1   4   7       66.24       65.41      3.54 o 
   2   4   7       17.41       15.09      2.09 o 
   3   4   7      106.41      111.98      2.68 o 
   4   4   7      242.60      232.42      4.27 o 
   5   4   7        0.00        2.10      1.77 o 
   6   4   7      175.41      170.19      4.63 o 
   7   4   7       15.62       16.63      2.63 o 
   8   4   7       80.14       73.38      4.07 o 
   9   4   7       13.88       14.72      2.73 o 
  10   4   7        4.57        3.25      2.61 o 
  11   4   7        1.00        1.37      2.60 o 
 -12   5   7        0.37        6.15      5.19 o 
 -11   5   7        5.39        9.54      4.52 o 
 -10   5   7       29.40       42.65      5.02 o 
  -9   5   7       17.35       21.48      4.14 o 
  -8   5   7        1.07        0.25      4.05 o 
  -7   5   7       27.05       33.69      4.66 o 
  -6   5   7       42.30       40.68      4.32 o 
  -5   5   7       53.64       59.79      5.12 o 
  -4   5   7       15.68       15.65      3.65 o 
  -3   5   7        1.85        4.27      3.47 o 
  -2   5   7       22.39       23.77      3.57 o 
  -1   5   7       30.31       32.82      4.13 o 
   0   5   7       18.77       15.78      3.33 o 
   1   5   7       16.28       20.19      2.48 o 
   2   5   7       93.27       93.14      3.55 o 
   3   5   7       53.50       48.66      3.83 o 
   4   5   7        6.01        5.36      2.27 o 
   5   5   7       16.98       14.69      4.16 o 
   6   5   7        0.34       -0.23      3.72 o 
   7   5   7       17.07       17.64      4.64 o 
   8   5   7        4.52        3.80      4.41 o 
   9   5   7        6.77        6.13      2.66 o 
  -9   6   7       26.02       26.53      4.87 o 
  -8   6   7        2.98        5.33      4.54 o 
  -7   6   7       27.45       34.74      5.31 o 
  -6   6   7        7.19        6.61      4.33 o 
  -5   6   7      123.48      135.06      7.07 o 
  -4   6   7        6.65       10.62      3.98 o 
  -3   6   7       15.38       15.44      4.17 o 
  -2   6   7       34.87       37.20      4.37 o 
  -1   6   7        9.24       14.86      4.24 o 
   0   6   7       13.19       12.00      4.38 o 
   1   6   7        0.74        2.04      3.89 o 
   2   6   7        2.32       -0.60      3.80 o 
   3   6   7       51.15       50.43      5.25 o 
   4   6   7        7.81        6.16      3.95 o 
   5   6   7        1.10       -3.68      4.51 o 
   6   6   7        2.65        3.52      4.29 o 
   7   6   7        0.19       -3.53      4.09 o 
  -4   7   7       48.27       50.09      6.02 o 
  -3   7   7       16.44       15.28      5.78 o 
  -2   7   7        0.37        4.71      3.59 o 
  -1   7   7        4.29        1.38      4.78 o 
   0   7   7       10.88        8.55      4.59 o 
   1   7   7        5.25        3.33      3.43 o 
 -16   0   8      189.91      199.88      8.90 o 
 -15   0   8       40.43       41.82      5.42 o 
 -14   0   8       40.17       37.25      5.00 o 
 -13   0   8      331.62      295.85      8.80 o 
 -12   0   8        1.48       -0.36      3.32 o 
 -11   0   8      205.60      184.77      6.61 o 
 -10   0   8       43.38       38.79      3.94 o 
  -9   0   8     1122.14     1070.43     12.80 o 
  -8   0   8       34.14       34.34      3.30 o 
  -7   0   8      308.84      291.74      5.99 o 
  -6   0   8      853.46      856.08      9.27 o 
  -5   0   8       61.61       79.89      2.38 o 
  -4   0   8       18.53       26.05      1.10 o 
  -3   0   8       90.82       75.14      1.58 o 
  -2   0   8      133.17      151.17      2.01 o 
  -1   0   8      735.20      796.64      4.16 o 
   0   0   8     2883.84     2993.24     22.62 o 
   1   0   8      314.46      273.71      5.30 o 
   2   0   8      557.22      606.43      8.33 o 
   3   0   8     3851.53     4133.94     21.83 o 
   4   0   8       71.66       87.39      4.00 o 
   5   0   8     1804.09     1853.16     15.84 o 
   6   0   8      567.23      555.58      9.32 o 
   7   0   8       46.29       52.49      3.92 o 
   8   0   8      513.87      491.65      9.45 o 
   9   0   8      207.51      207.58      6.87 o 
  10   0   8      137.94      140.16      6.33 o 
  11   0   8       29.40       36.12      4.13 o 
  12   0   8      257.80      248.50      8.49 o 
  13   0   8        1.41        0.86      4.01 o 
 -15   1   8        1.14        0.83      2.69 o 
 -14   1   8       12.53       16.60      3.24 o 
 -13   1   8      102.40      102.66      4.21 o 
 -12   1   8      249.86      249.12     15.15 o 
 -11   1   8      115.55      102.25      3.76 o 
 -10   1   8      507.74      462.80      6.53 o 
  -9   1   8       18.15       20.92      2.27 o 
  -8   1   8      743.43      710.88      7.02 o 
  -7   1   8      101.96      104.09      2.87 o 
  -6   1   8     3399.22     3297.03     19.64 o 
  -5   1   8       22.58       23.97      0.87 o 
  -4   1   8      849.88      872.31      3.53 o 
  -3   1   8       33.20       32.66      0.81 o 
  -2   1   8      879.79      825.89      5.60 o 
  -1   1   8       15.69       23.61      1.04 o 
   0   1   8      716.49      725.75      5.97 o 
   1   1   8      392.26      407.02      3.55 o 
   2   1   8      498.80      504.69      4.06 o 
   3   1   8       40.39       54.87      1.68 o 
   4   1   8      395.31      397.71      4.67 o 
   5   1   8       21.77       31.18      2.21 o 
   6   1   8      345.81      354.32      5.32 o 
   7   1   8       86.39       81.59      3.18 o 
   8   1   8      339.95      356.73      5.91 o 
   9   1   8      532.26      501.85      7.10 o 
  10   1   8        0.39        2.01      2.42 o 
  11   1   8        6.37        3.86      2.39 o 
  12   1   8       38.31       44.83      3.38 o 
  13   1   8        6.55        9.59      3.16 o 
 -15   2   8       51.75       44.63      5.83 o 
 -14   2   8       11.04       12.69      4.44 o 
 -13   2   8       37.33       43.05      4.90 o 
 -12   2   8       19.89       13.56      4.12 o 
 -11   2   8      120.65      109.70      5.44 o 
 -10   2   8        0.22        3.38      3.34 o 
  -9   2   8      545.53      532.13      9.70 o 
  -8   2   8       77.23       73.28      2.70 o 
  -7   2   8        7.51        5.28      2.06 o 
  -6   2   8       97.85       89.63      3.12 o 
  -5   2   8      303.97      293.56      4.12 o 
  -4   2   8        1.39        2.13      0.91 o 
  -3   2   8      736.41      734.24      3.82 o 
  -2   2   8        5.35        7.12      0.84 o 
  -1   2   8       72.42       68.87      2.37 o 
   0   2   8      238.85      216.06      2.50 o 
   1   2   8     1789.08     1752.34      7.80 o 
   2   2   8        9.30       11.87      1.33 o 
   3   2   8     2553.31     2527.39     11.15 o 
   4   2   8        7.80        7.19      1.56 o 
   5   2   8      854.28      868.23      6.35 o 
   6   2   8      296.98      294.17      4.93 o 
   7   2   8       15.27       13.19      2.36 o 
   8   2   8       58.05       51.28      2.90 o 
   9   2   8      166.17      165.57      8.06 o 
  10   2   8        0.59        0.67      3.45 o 
  11   2   8      123.59      109.97      5.81 o 
  12   2   8       21.39       14.08      3.47 o 
 -14   3   8       68.20       76.24      5.89 o 
 -13   3   8       19.06       21.12      4.66 o 
 -12   3   8        9.02        9.83      4.04 o 
 -11   3   8        7.68        2.34      3.78 o 
 -10   3   8       57.66       58.67      4.66 o 
  -9   3   8        2.63        3.42      3.05 o 
  -8   3   8      220.50      226.76      6.85 o 
  -7   3   8       46.37       44.22      3.77 o 
  -6   3   8      587.78      558.88      9.59 o 
  -5   3   8      428.90      440.99      8.30 o 
  -4   3   8      406.72      400.68      7.72 o 
  -3   3   8        3.29        2.35      1.06 o 
  -2   3   8      570.33      525.92      4.08 o 
  -1   3   8       35.62       36.03      1.49 o 
   0   3   8     1518.74     1507.89      9.61 o 
   1   3   8        9.14        9.74      1.22 o 
   2   3   8      997.73     1011.49      6.45 o 
   3   3   8       22.21       23.99      1.68 o 
   4   3   8       32.18       30.43      1.87 o 
   5   3   8      730.51      748.93      7.95 o 
   6   3   8      757.71      735.08      8.18 o 
   7   3   8       88.28       80.63      3.66 o 
   8   3   8       63.78       65.87      3.36 o 
   9   3   8       22.78       21.91      4.15 o 
  10   3   8        3.34        2.12      2.69 o 
  11   3   8        1.83        0.79      3.67 o 
  12   3   8       77.24       80.23      6.19 o 
 -13   4   8       39.02       46.26      5.74 o 
 -12   4   8       12.04       11.12      4.81 o 
 -11   4   8       76.03       77.14      5.38 o 
 -10   4   8       26.27       28.34      3.94 o 
  -9   4   8      252.46      244.10      7.76 o 
  -8   4   8        1.65        1.00      3.27 o 
  -7   4   8        5.33        7.10      3.38 o 
  -6   4   8       53.16       54.49      4.54 o 
  -5   4   8      550.29      528.30     10.07 o 
  -4   4   8       27.05       29.77      3.98 o 
  -3   4   8      855.83      857.76      8.01 o 
  -2   4   8       11.98       14.46      2.00 o 
  -1   4   8       97.26       98.96      3.34 o 
   0   4   8       90.20      103.79      3.39 o 
   1   4   8       99.36      101.32      3.85 o 
   2   4   8        0.00       -0.85      1.91 o 
   3   4   8       29.62       30.25      1.94 o 
   4   4   8        1.84        0.70      1.65 o 
   5   4   8      497.18      485.24      5.48 o 
   6   4   8       30.09       32.36      3.01 o 
   7   4   8      122.76      121.72      4.29 o 
   8   4   8       22.71       27.24      6.16 o 
   9   4   8       38.04       42.68      3.64 o 
  10   4   8       16.89       17.09      3.00 o 
 -11   5   8       21.04       24.47      5.53 o 
 -10   5   8      113.69      111.14      6.81 o 
  -9   5   8       52.98       55.93      5.11 o 
  -8   5   8       16.64       18.34      4.26 o 
  -7   5   8        1.76        1.25      3.83 o 
  -6   5   8      388.11      393.78      9.88 o 
  -5   5   8        7.60       10.93      3.73 o 
  -4   5   8       67.97       78.91      5.25 o 
  -3   5   8        0.27        0.18      3.67 o 
  -2   5   8       21.24       20.52      3.48 o 
  -1   5   8       23.59       18.61      4.00 o 
   0   5   8       69.12       68.42      5.23 o 
   1   5   8       84.59       66.72      3.35 o 
   2   5   8       83.47       90.67      3.60 o 
   3   5   8       34.32       29.50      2.81 o 
   4   5   8       99.45       93.60     10.89 o 
   5   5   8       46.30       49.06      4.80 o 
   6   5   8       60.61       56.15      5.48 o 
   7   5   8        8.15        8.45      3.95 o 
   8   5   8      102.80       91.44      6.50 o 
   9   5   8       19.66       16.51      3.05 o 
  -8   6   8        1.05        4.45      5.01 o 
  -7   6   8      117.24      126.85      7.58 o 
  -6   6   8       12.65       11.28      4.68 o 
  -5   6   8        9.60        9.60      4.57 o 
  -4   6   8        8.15        9.05      4.28 o 
  -3   6   8       46.03       42.40      4.99 o 
  -2   6   8        5.80        2.50      3.11 o 
  -1   6   8       69.16       67.37      5.44 o 
   0   6   8        7.94        7.19      4.14 o 
   1   6   8       28.92       29.44      4.36 o 
   2   6   8        6.88        5.80      3.70 o 
   3   6   8       17.08       15.77      4.42 o 
   4   6   8        5.28        1.83      3.75 o 
   5   6   8       60.05       52.21      5.88 o 
   6   6   8       14.83       13.32      4.32 o 
 -15   1   9       10.13        6.48      3.43 o 
 -14   1   9        0.48       -1.66      2.63 o 
 -13   1   9        0.66        0.10      2.89 o 
 -12   1   9        3.98        5.86      2.63 o 
 -11   1   9       22.62       24.52      2.65 o 
 -10   1   9      117.92      122.31      3.87 o 
  -9   1   9       71.48       73.06      5.96 o 
  -8   1   9       26.96       26.96      2.17 o 
  -7   1   9       64.74       54.64      2.02 o 
  -6   1   9        1.45        2.97      1.09 o 
  -5   1   9       44.16       43.77      1.02 o 
  -4   1   9        7.14        5.12      0.66 o 
  -3   1   9       56.49       57.31      1.36 o 
  -2   1   9      258.82      285.94      2.48 o 
  -1   1   9        5.64        5.30      0.83 o 
   0   1   9       65.10       58.41      1.43 o 
   1   1   9      152.72      146.83      2.33 o 
   2   1   9      236.96      240.75      4.09 o 
   3   1   9       40.71       38.25      2.34 o 
   4   1   9       48.93       47.41      4.33 o 
   5   1   9        1.99        5.50      2.13 o 
   6   1   9       38.90       37.88      3.50 o 
   7   1   9        0.40        0.72      2.09 o 
   8   1   9       10.34       12.96      2.51 o 
   9   1   9      101.04       93.09      3.93 o 
  10   1   9        0.04        0.75      2.47 o 
  11   1   9        4.94        9.12      2.61 o 
  12   1   9       34.41       27.52      3.19 o 
 -15   2   9        6.68        6.81      4.66 o 
 -14   2   9       87.52       83.42      6.25 o 
 -13   2   9        2.04        3.70      4.12 o 
 -12   2   9        5.48        3.98      3.60 o 
 -11   2   9       15.15        9.53      3.52 o 
 -10   2   9       69.71       56.81      4.39 o 
  -9   2   9       23.02       20.30      2.14 o 
  -8   2   9      277.58      258.87      4.52 o 
  -7   2   9       18.69       17.49      2.00 o 
  -6   2   9       27.56       27.79      2.06 o 
  -5   2   9       90.05       90.95      2.71 o 
  -4   2   9       10.12       13.75      1.01 o 
  -3   2   9      293.98      299.05      3.94 o 
  -2   2   9       68.23       76.48      1.54 o 
  -1   2   9       29.61       26.07      1.28 o 
   0   2   9        7.99        8.40      1.10 o 
   1   2   9      238.23      241.46      6.05 o 
   2   2   9      150.61      149.29      4.54 o 
   3   2   9        0.03        1.54      1.41 o 
   4   2   9        1.40        0.45      1.62 o 
   5   2   9     1209.21     1196.72     14.09 o 
   6   2   9        0.54       -1.42      2.35 o 
   7   2   9        1.80        1.18      2.28 o 
   8   2   9       59.88       61.66      3.08 o 
   9   2   9       26.39       24.25      2.68 o 
  10   2   9        0.52       -0.50      3.00 o 
  11   2   9       13.82       14.26      4.33 o 
  12   2   9        2.88        0.48      4.62 o 
 -14   3   9        7.72       11.70      4.55 o 
 -13   3   9       11.72       11.89      4.71 o 
 -12   3   9       34.19       29.80      4.24 o 
 -11   3   9       20.93       23.30      4.49 o 
 -10   3   9       44.91       50.88      4.57 o 
  -9   3   9       25.12       26.27      3.60 o 
  -8   3   9        6.91        1.88      2.88 o 
  -7   3   9        1.56        4.69      2.95 o 
  -6   3   9      141.23      137.56      5.39 o 
  -5   3   9       16.82       17.69      3.11 o 
  -4   3   9       21.39       20.41      3.32 o 
  -3   3   9       86.31       85.13      2.88 o 
  -2   3   9       56.45       57.24      1.73 o 
  -1   3   9       45.19       45.82      1.63 o 
   0   3   9       31.95       32.10      1.41 o 
   1   3   9        1.89        1.70      1.28 o 
   2   3   9       49.89       49.44      2.11 o 
   3   3   9      561.12      535.38      5.42 o 
   4   3   9        0.59        1.12      1.71 o 
   5   3   9       36.95       30.35      2.86 o 
   6   3   9      231.59      233.71      7.79 o 
   7   3   9       77.10       69.52      3.44 o 
   8   3   9        0.73        0.17      3.21 o 
   9   3   9        3.61        5.38      3.72 o 
  10   3   9        0.09        2.13      3.75 o 
  11   3   9        3.09        3.24      3.69 o 
 -13   4   9        2.44        0.41      3.28 o 
 -12   4   9        0.74       -0.10      4.23 o 
 -11   4   9        2.50        2.23      3.72 o 
 -10   4   9       22.94       19.17      3.94 o 
  -9   4   9       21.75       19.24      3.86 o 
  -8   4   9       58.45       54.38      4.43 o 
  -7   4   9      111.87      101.55      5.48 o 
  -6   4   9      111.44      113.49      5.61 o 
  -5   4   9        3.20        7.09      1.95 o 
  -4   4   9        4.61        6.76      1.99 o 
  -3   4   9       79.52       78.64      3.07 o 
  -2   4   9       57.68       54.30      2.82 o 
  -1   4   9       10.55        8.07      3.05 o 
   0   4   9       87.43       84.33      3.30 o 
   1   4   9      167.10      165.55      4.25 o 
   2   4   9       27.32       22.02      4.11 o 
   3   4   9      123.47      123.67      3.06 o 
   4   4   9      188.54      178.91      3.63 o 
   5   4   9        7.64       12.11      4.99 o 
   6   4   9       22.14       20.99      2.76 o 
   7   4   9       10.09        6.59      2.65 o 
   8   4   9        3.91        3.56      2.30 o 
   9   4   9        5.36        3.80      2.36 o 
  10   4   9        5.70        1.37      3.81 o 
 -11   5   9        6.97        3.26      4.43 o 
 -10   5   9        1.04       -0.42      3.51 o 
  -9   5   9       38.52       40.96      4.55 o 
  -8   5   9        2.56        1.12      3.77 o 
  -7   5   9      125.00      117.79      6.30 o 
  -6   5   9        6.04        6.01      3.44 o 
  -5   5   9        0.23        2.18      3.27 o 
  -4   5   9      137.11      114.72      6.07 o 
  -3   5   9       26.77       24.49      4.25 o 
  -2   5   9        0.22       -1.79      3.24 o 
  -1   5   9       14.98       16.78      3.68 o 
   0   5   9       43.46       42.90      3.70 o 
   1   5   9       24.70       20.97      2.68 o 
   2   5   9        8.22        7.08      2.43 o 
   3   5   9        1.86        1.65      2.28 o 
   4   5   9       17.94       15.99      4.00 o 
   5   5   9       12.83        8.06      3.67 o 
   6   5   9       34.00       35.71      5.24 o 
   7   5   9        0.06       -0.37      3.84 o 
   8   5   9        9.98       12.52      4.67 o 
  -8   6   9        0.46       -1.52      4.70 o 
  -7   6   9        3.27        5.06      3.66 o 
  -6   6   9       17.71       14.90      4.70 o 
  -5   6   9       24.27       34.44      5.29 o 
  -4   6   9       32.50       38.64      5.58 o 
  -3   6   9        9.79        7.61      3.89 o 
  -2   6   9        0.86        1.18      3.46 o 
  -1   6   9        4.65        4.80      4.31 o 
   0   6   9       24.05       19.24      3.94 o 
   1   6   9        2.38        1.51      4.01 o 
   2   6   9       10.81        3.84      4.48 o 
   3   6   9       53.53       47.10      5.81 o 
   4   6   9       11.02        9.03      4.73 o 
   5   6   9        0.55        1.68      4.51 o 
 -15   0  10       27.80       21.48      4.92 o 
 -14   0  10       69.06       82.86      6.24 o 
 -13   0  10       75.33       68.08      5.54 o 
 -12   0  10       48.30       47.04      4.60 o 
 -11   0  10       47.50       45.74      4.20 o 
 -10   0  10       40.84       34.45      3.67 o 
  -9   0  10      262.47      251.76      6.72 o 
  -8   0  10      447.66      431.21      7.94 o 
  -7   0  10      615.92      577.11      6.23 o 
  -6   0  10      320.88      289.58      3.27 o 
  -5   0  10      247.80      245.58      3.05 o 
  -4   0  10        6.76        7.93      0.88 o 
  -3   0  10       21.38       19.53      1.14 o 
  -2   0  10      255.52      228.49      4.01 o 
  -1   0  10       30.01       22.81      1.85 o 
   0   0  10       75.49       80.28      3.88 o 
   1   0  10     1717.63     1772.06     15.23 o 
   2   0  10      107.15      120.59      4.66 o 
   3   0  10      498.82      486.27      8.76 o 
   4   0  10        6.82        7.89      3.08 o 
   5   0  10      917.58      944.22     12.71 o 
   6   0  10      238.56      216.04      6.74 o 
   7   0  10      120.30      108.59      5.63 o 
   8   0  10        0.60        1.49      3.22 o 
   9   0  10      250.34      242.34      8.16 o 
  10   0  10       19.10       23.40      4.71 o 
  11   0  10      427.71      437.15     11.00 o 
  12   0  10       72.77       68.66      6.67 o 
 -15   1  10        5.46        9.21      4.10 o 
 -14   1  10        9.38        5.57      2.97 o 
 -13   1  10      214.13      217.68      5.68 o 
 -12   1  10       37.76       35.65      4.47 o 
 -11   1  10      152.28      151.94      4.46 o 
 -10   1  10      860.63      827.51      8.67 o 
  -9   1  10       39.46       44.89      5.24 o 
  -8   1  10      760.35      745.53      6.02 o 
  -7   1  10        1.55        2.54      1.34 o 
  -6   1  10      131.42      127.46      1.93 o 
  -5   1  10        0.77        0.30      0.78 o 
  -4   1  10      122.28      109.20      1.86 o 
  -3   1  10        0.71       -0.36      0.78 o 
  -2   1  10      373.81      371.12      2.96 o 
  -1   1  10       22.74       21.88      1.16 o 
   0   1  10        1.09        3.94      3.70 o 
   1   1  10       14.33       13.84      1.96 o 
   2   1  10     1225.66     1228.89      9.28 o 
   3   1  10        1.94        5.33      3.59 o 
   4   1  10        2.17        1.23      1.90 o 
   5   1  10      147.00      147.62      4.04 o 
   6   1  10      157.95      166.53     10.10 o 
   7   1  10       26.55       36.18      3.06 o 
   8   1  10      648.98      660.82      8.44 o 
   9   1  10      103.94       98.07      4.09 o 
  10   1  10        9.40       14.58      2.75 o 
  11   1  10        0.53       -1.01      2.93 o 
  12   1  10       62.31       73.76      8.25 o 
 -14   2  10       63.42       64.93      5.73 o 
 -13   2  10      186.12      168.01      7.47 o 
 -12   2  10       15.03       11.90      3.75 o 
 -11   2  10      114.19      117.59      5.99 o 
 -10   2  10        2.23       -1.21      3.28 o 
  -9   2  10       31.73       32.62      2.60 o 
  -8   2  10       26.03       25.15      2.25 o 
  -7   2  10      380.94      359.08      5.64 o 
  -6   2  10      548.24      516.26      6.06 o 
  -5   2  10        9.65       10.16      1.28 o 
  -4   2  10        1.21        2.12      1.00 o 
  -3   2  10      408.87      402.31      3.61 o 
  -2   2  10      441.49      411.97      3.92 o 
  -1   2  10      997.99      967.18      4.88 o 
   0   2  10      206.79      202.29      4.47 o 
   1   2  10      787.98      781.41      5.93 o 
   2   2  10      118.81      116.39      2.68 o 
   3   2  10      714.68      688.44     32.86 o 
   4   2  10       29.72       30.49      2.79 o 
   5   2  10     1546.88     1514.23     17.65 o 
   6   2  10      228.58      218.11      9.84 o 
   7   2  10        8.18       13.25      2.53 o 
   8   2  10       10.95        8.16      2.20 o 
   9   2  10        3.46        5.58      2.38 o 
  10   2  10        0.05       -2.25      4.23 o 
  11   2  10       25.99       23.34      4.14 o 
 -14   3  10       54.34       60.68      6.18 o 
 -13   3  10        4.00       14.93      5.04 o 
 -12   3  10      125.60      126.89      6.63 o 
 -11   3  10        0.94        2.20      4.14 o 
 -10   3  10      175.08      174.64      6.75 o 
  -9   3  10       16.92       19.60      3.53 o 
  -8   3  10       13.45       19.36      3.28 o 
  -7   3  10       83.74       81.34      4.59 o 
  -6   3  10      335.59      354.48      8.07 o 
  -5   3  10       34.30       30.25      2.56 o 
  -4   3  10      269.91      268.51      3.87 o 
  -3   3  10      316.58      308.80      3.41 o 
  -2   3  10      197.68      189.03      3.95 o 
  -1   3  10      146.83      134.15      2.18 o 
   0   3  10      507.01      484.64      5.68 o 
   1   3  10      382.12      360.32      3.79 o 
   2   3  10     1614.56     1636.42      8.96 o 
   3   3  10       53.04       54.70      2.75 o 
   4   3  10      372.79      373.89      5.36 o 
   5   3  10       19.47       14.66      3.88 o 
   6   3  10       29.21       26.33      3.85 o 
   7   3  10       11.24        7.13      3.62 o 
   8   3  10       91.32       87.49      5.25 o 
   9   3  10       19.06       19.64      4.07 o 
  10   3  10        3.16        8.17      3.49 o 
 -12   4  10        6.38        9.92      4.69 o 
 -11   4  10      112.14      105.06      5.98 o 
 -10   4  10       67.57       75.06      5.78 o 
  -9   4  10       55.87       52.49      5.27 o 
  -8   4  10       13.64        7.21      3.83 o 
  -7   4  10       49.23       47.51      4.54 o 
  -6   4  10        0.67        3.36      2.00 o 
  -5   4  10       23.19       28.42      2.50 o 
  -4   4  10       49.79       44.46      3.20 o 
  -3   4  10       81.40       82.65      4.16 o 
  -2   4  10      266.78      248.88      4.04 o 
  -1   4  10      690.14      664.01      7.75 o 
   0   4  10       84.78       80.95      3.50 o 
   1   4  10      238.71      243.64      6.56 o 
   2   4  10        3.13        0.39      2.17 o 
   3   4  10       29.73       30.94      2.14 o 
   4   4  10       16.76       15.36      2.04 o 
   5   4  10      454.89      462.69      7.15 o 
   6   4  10       20.49       28.35      2.85 o 
   7   4  10       56.67       58.59      4.75 o 
   8   4  10        1.93        2.59      3.64 o 
   9   4  10       17.17       18.77      4.50 o 
 -10   5  10        5.39        2.19      4.07 o 
  -9   5  10       71.38       62.53      5.83 o 
  -8   5  10        0.58       -2.13      4.31 o 
  -7   5  10       27.52       31.73      4.55 o 
  -6   5  10       78.78       78.36      5.47 o 
  -5   5  10       41.67       40.30      4.72 o 
  -4   5  10      170.64      177.09      7.21 o 
  -3   5  10        6.18        2.34      3.68 o 
  -2   5  10      134.83      145.07      6.52 o 
  -1   5  10        2.54        2.00      3.58 o 
   0   5  10       18.29       26.17      2.74 o 
   1   5  10       16.91       19.39      5.73 o 
   2   5  10      181.82      193.66      5.02 o 
   3   5  10       26.32       29.37      3.25 o 
   4   5  10       37.42       37.56      3.13 o 
   5   5  10       56.54       57.58      3.51 o 
   6   5  10       54.42       53.20      5.20 o 
   7   5  10        0.81       -2.01      4.52 o 
  -7   6  10       12.25        3.21      4.88 o 
  -6   6  10        2.15        0.38      3.56 o 
  -5   6  10      126.22      141.19      7.21 o 
  -4   6  10        6.40       14.19      4.89 o 
  -3   6  10       15.53       16.99      4.02 o 
  -2   6  10        0.15        5.69      4.11 o 
  -1   6  10       62.16       61.73      5.23 o 
   0   6  10        6.61        2.15      4.36 o 
   1   6  10       26.78       28.15      4.92 o 
   2   6  10        0.00       -0.06      2.37 o 
   3   6  10        0.02        1.35      4.51 o 
   4   6  10        0.38       -4.75      4.75 o 
 -14   1  11       27.17       26.36      3.40 o 
 -13   1  11        0.40        3.89      2.51 o 
 -12   1  11       35.08       39.99      3.05 o 
 -11   1  11      124.95      122.95      4.14 o 
 -10   1  11       17.84       16.26      1.95 o 
  -9   1  11        0.16       -0.45      1.65 o 
  -8   1  11      651.89      635.28      5.78 o 
  -7   1  11       15.36       16.54      1.75 o 
  -6   1  11       46.36       45.93      1.71 o 
  -5   1  11      640.79      601.68      4.46 o 
  -4   1  11        9.92       10.57      1.13 o 
  -3   1  11      166.95      160.29      1.97 o 
  -2   1  11        4.92        2.62      1.46 o 
  -1   1  11       28.96       26.38      1.78 o 
   0   1  11       22.49       22.32      2.14 o 
   1   1  11       14.56       16.53      2.06 o 
   2   1  11        2.78        3.60      2.05 o 
   3   1  11       75.35       68.54      4.70 o 
   4   1  11        9.38        7.76      2.27 o 
   5   1  11      102.86      104.31      3.83 o 
   6   1  11        0.19        1.05      2.36 o 
   7   1  11      143.78      142.60     11.60 o 
   8   1  11       30.79       34.88      3.26 o 
   9   1  11       16.89       21.53      2.98 o 
  10   1  11       37.74       34.76      4.18 o 
  11   1  11       41.31       44.31      3.79 o 
 -14   2  11        8.94        7.59      3.72 o 
 -13   2  11        4.08        7.13      3.95 o 
 -12   2  11       70.21       64.21      5.27 o 
 -11   2  11       34.09       29.66      4.07 o 
 -10   2  11       19.01       15.24      3.55 o 
  -9   2  11       70.29       78.24      5.35 o 
  -8   2  11      583.39      553.83      6.95 o 
  -7   2  11       90.49       80.02      2.65 o 
  -6   2  11       56.21       54.50      2.26 o 
  -5   2  11        9.75        8.76      1.15 o 
  -4   2  11       13.30       10.05      1.15 o 
  -3   2  11        0.21        0.48      1.26 o 
  -2   2  11      119.78      118.59      2.07 o 
  -1   2  11      169.58      170.56      2.39 o 
   0   2  11        3.76        0.92      2.18 o 
   1   2  11      403.38      397.59     11.17 o 
   2   2  11        3.77        3.10      2.11 o 
   3   2  11      176.65      185.35      6.79 o 
   4   2  11      569.72      560.12      7.20 o 
   5   2  11       49.49       47.11      3.33 o 
   6   2  11        1.15        1.63      2.19 o 
   7   2  11       92.73       82.78      3.58 o 
   8   2  11       18.57       19.44      3.16 o 
   9   2  11        4.79        3.97      2.50 o 
  10   2  11        0.42        4.17      4.12 o 
 -13   3  11       11.40       12.37      4.90 o 
 -12   3  11        0.77       -0.64      4.13 o 
 -11   3  11       27.77       28.14      4.50 o 
 -10   3  11      101.57      103.25      5.97 o 
  -9   3  11       12.00        9.36      3.58 o 
  -8   3  11      148.47      139.51      5.87 o 
  -7   3  11        9.14        7.06      3.27 o 
  -6   3  11       65.62       52.39      3.08 o 
  -5   3  11       15.94       14.38      2.17 o 
  -4   3  11        0.05        0.56      1.58 o 
  -3   3  11        1.97        1.91      1.35 o 
  -2   3  11       16.49       13.38      1.49 o 
  -1   3  11        0.00       -0.01      1.26 o 
   0   3  11       83.82       74.82      1.96 o 
   1   3  11        8.87       11.12      1.68 o 
   2   3  11       51.23       50.57      2.38 o 
   3   3  11       48.85       48.20      2.99 o 
   4   3  11        1.65        2.68      2.21 o 
   5   3  11       57.23       60.64      4.89 o 
   6   3  11       21.65       23.18      4.16 o 
   7   3  11        5.31        5.74      3.79 o 
   8   3  11        0.05        3.81      3.86 o 
   9   3  11        4.77        4.47      3.66 o 
 -12   4  11        2.20        1.19      4.24 o 
 -11   4  11        4.32        8.82      4.43 o 
 -10   4  11       36.17       31.10      4.81 o 
  -9   4  11        0.41       -2.35      3.41 o 
  -8   4  11        1.97       -3.38      3.60 o 
  -7   4  11      144.16      147.16      4.37 o 
  -6   4  11        1.19        0.69      2.12 o 
  -5   4  11        0.31        0.08      1.93 o 
  -4   4  11       69.76       61.40      3.17 o 
  -3   4  11       55.26       56.20      2.82 o 
  -2   4  11       43.07       46.93      2.40 o 
  -1   4  11       40.59       48.62      3.13 o 
   0   4  11        9.51       12.22      2.63 o 
   1   4  11        0.28        1.04      2.15 o 
   2   4  11       28.84       36.34      3.70 o 
   3   4  11        9.46        8.34      2.13 o 
   4   4  11       21.43       22.26      2.19 o 
   5   4  11        9.45       13.43      3.67 o 
   6   4  11        3.46        4.73      3.02 o 
   7   4  11        4.86        2.04      3.49 o 
   8   4  11        0.42        3.79      3.87 o 
  -9   5  11       11.78        9.88      3.53 o 
  -8   5  11        0.74       -4.48      4.48 o 
  -7   5  11        0.67        0.56      4.01 o 
  -6   5  11        9.26        5.06      3.83 o 
  -5   5  11        0.00        0.60      3.19 o 
  -4   5  11        0.49        1.37      3.20 o 
  -3   5  11       49.56       45.19      4.64 o 
  -2   5  11       10.84       15.85      4.25 o 
  -1   5  11       16.08        9.31      2.48 o 
   0   5  11       15.56       13.72      2.54 o 
   1   5  11        5.89        4.35      2.55 o 
   2   5  11       11.26        7.43      2.59 o 
   3   5  11       22.16       21.82      3.00 o 
   4   5  11        2.15       -1.58      5.07 o 
   5   5  11        0.17       -0.07      2.51 o 
   6   5  11       13.36        7.86      4.39 o 
  -5   6  11        7.64        6.38      4.10 o 
  -4   6  11        9.34        8.38      4.46 o 
  -3   6  11        8.54       10.94      4.35 o 
  -2   6  11        5.46        4.42      4.07 o 
  -1   6  11        2.37        9.48      4.68 o 
   0   6  11        0.22        3.89      4.06 o 
   1   6  11        0.25        2.76      3.76 o 
   2   6  11       10.61       12.96      3.48 o 
 -14   0  12       51.13       43.34      4.87 o 
 -13   0  12        0.20       -3.12      3.66 o 
 -12   0  12       20.88       13.62      3.77 o 
 -11   0  12       21.07       23.83      3.64 o 
 -10   0  12       24.14       20.62      3.42 o 
  -9   0  12      308.16      303.17      5.43 o 
  -8   0  12      634.31      629.78     10.12 o 
  -7   0  12        0.68        5.53      3.68 o 
  -6   0  12     2367.24     2306.77     16.55 o 
  -5   0  12      677.05      655.51      6.66 o 
  -4   0  12        0.08        0.89      1.59 o 
  -3   0  12      380.18      385.00      5.69 o 
  -2   0  12      145.53      142.58      3.84 o 
  -1   0  12      394.08      377.45      8.02 o 
   0   0  12        4.77        5.45      3.09 o 
   1   0  12     1322.68     1335.86     14.80 o 
   2   0  12        8.58        7.40      3.47 o 
   3   0  12      685.46      674.09     11.19 o 
   4   0  12       24.83       14.70      3.61 o 
   5   0  12       78.62       80.40      5.20 o 
   6   0  12      130.43      117.79      5.77 o 
   7   0  12        0.34        0.40      3.19 o 
   8   0  12       47.96       55.98      5.29 o 
   9   0  12        0.93       -0.96      3.59 o 
  10   0  12       48.30       58.18      5.20 o 
 -14   1  12       27.54       24.73      3.26 o 
 -13   1  12       23.12       25.77      5.42 o 
 -12   1  12        5.08        9.01      2.37 o 
 -11   1  12       72.55       71.21      2.67 o 
 -10   1  12       48.00       51.89      2.40 o 
  -9   1  12       16.51       20.95      2.45 o 
  -8   1  12      914.90      908.62      7.34 o 
  -7   1  12       10.23        8.93      1.83 o 
  -6   1  12      283.42      264.57      3.34 o 
  -5   1  12       90.07       88.69      2.40 o 
  -4   1  12       19.12       21.50      1.71 o 
  -3   1  12      861.77      826.82      7.50 o 
  -2   1  12      515.14      524.36      5.37 o 
  -1   1  12        0.03       -1.11      1.79 o 
   0   1  12      279.61      276.90      5.04 o 
   1   1  12        3.09        2.50      2.10 o 
   2   1  12      600.04      586.26     18.22 o 
   3   1  12       21.33       22.89      2.65 o 
   4   1  12       84.17       81.75      7.02 o 
   5   1  12       84.18       88.13      3.71 o 
   6   1  12       43.51       46.75      4.20 o 
   7   1  12        0.28        0.31      2.35 o 
   8   1  12       71.19       72.63      3.96 o 
   9   1  12        8.26        8.36      2.73 o 
  10   1  12       46.10       50.63      3.96 o 
 -13   2  12       14.19       16.11      4.43 o 
 -12   2  12       97.23      110.49      6.46 o 
 -11   2  12      176.41      175.77      7.25 o 
 -10   2  12       31.22       28.47      4.13 o 
  -9   2  12        9.68       12.83      2.28 o 
  -8   2  12       37.56       42.65      2.37 o 
  -7   2  12      145.65      144.97      3.35 o 
  -6   2  12      269.68      267.14      3.51 o 
  -5   2  12      309.71      312.56      3.21 o 
  -4   2  12       49.86       47.86      1.66 o 
  -3   2  12        4.50        4.19      1.41 o 
  -2   2  12      758.81      753.52      5.44 o 
  -1   2  12      180.94      178.87      3.02 o 
   0   2  12      142.73      136.74      4.03 o 
   1   2  12     1279.89     1316.76     22.18 o 
   2   2  12      140.02      137.71      4.45 o 
   3   2  12      135.53      140.84      4.18 o 
   4   2  12        0.63        1.23      2.17 o 
   5   2  12       93.60       85.22      3.63 o 
   6   2  12        0.51        0.14      2.02 o 
   7   2  12       21.25       20.07      2.78 o 
   8   2  12       19.35       21.09      2.78 o 
   9   2  12       60.37       65.25      3.51 o 
  10   2  12        0.77        3.14      3.36 o 
 -12   3  12       58.61       64.16      5.86 o 
 -11   3  12       19.55       27.67      4.70 o 
 -10   3  12      183.63      187.63      7.31 o 
  -9   3  12      151.64      167.27      6.99 o 
  -8   3  12      106.40      114.22     10.96 o 
  -7   3  12       13.22       14.36      2.55 o 
  -6   3  12       49.95       51.29      3.01 o 
  -5   3  12      126.34      120.54      3.17 o 
  -4   3  12       73.54       78.07      2.63 o 
  -3   3  12       75.06       77.34      2.27 o 
  -2   3  12      217.32      230.37      3.34 o 
  -1   3  12       70.67       61.94      1.84 o 
   0   3  12        6.81        8.18      1.85 o 
   1   3  12      685.17      685.72      7.61 o 
   2   3  12        3.94        3.45      2.08 o 
   3   3  12        0.65        1.98      2.32 o 
   4   3  12      510.21      474.04      6.96 o 
   5   3  12      108.05      108.67      5.86 o 
   6   3  12      109.64      122.32      6.36 o 
   7   3  12        1.56        2.82      3.07 o 
   8   3  12       18.43       23.24      4.78 o 
   9   3  12        0.04       -1.24      4.45 o 
 -11   4  12       92.72      106.51      6.75 o 
 -10   4  12       52.50       41.14      5.22 o 
  -9   4  12        1.57       -2.41      4.01 o 
  -8   4  12        1.29       -1.15      2.43 o 
  -7   4  12       51.85       44.82      3.42 o 
  -6   4  12       26.47       31.08      3.29 o 
  -5   4  12      111.50      125.61      4.22 o 
  -4   4  12       50.09       50.80      3.20 o 
  -3   4  12        0.12        0.48      1.77 o 
  -2   4  12      134.28      129.11      3.27 o 
  -1   4  12      185.93      194.46      4.78 o 
   0   4  12       85.59       70.70      3.51 o 
   1   4  12       83.74       90.80      3.75 o 
   2   4  12       23.16       25.16      2.70 o 
   3   4  12       15.58       13.83      2.50 o 
   4   4  12       17.37       18.47      2.69 o 
   5   4  12      148.21      155.18      6.92 o 
   6   4  12       20.79       27.56      4.22 o 
   7   4  12       78.22       87.74      6.16 o 
  -8   5  12        5.50        2.74      3.62 o 
  -7   5  12       20.64       19.02      4.67 o 
  -6   5  12        5.12        6.23      3.62 o 
  -5   5  12       51.12       48.08      4.83 o 
  -4   5  12       94.96       91.88      6.12 o 
  -3   5  12       18.06       22.68      4.59 o 
  -2   5  12      156.28      158.12      6.87 o 
  -1   5  12       16.43       12.65      2.66 o 
   0   5  12       29.21       36.00      3.07 o 
   1   5  12       14.53       16.07      2.97 o 
   2   5  12       85.19       87.68      3.79 o 
   3   5  12       19.10       18.73      2.71 o 
   4   5  12       43.01       51.16      4.66 o 
   5   5  12        3.25        2.92      3.09 o 
 -13   1  13        0.13       -0.37      2.59 o 
 -12   1  13       36.60       38.40      3.20 o 
 -11   1  13       10.49       11.19      2.66 o 
 -10   1  13       43.98       44.64      2.42 o 
  -9   1  13        8.76        8.71      1.88 o 
  -8   1  13        4.51        5.58      1.89 o 
  -7   1  13       16.69       16.88      1.92 o 
  -6   1  13      390.25      384.13      4.82 o 
  -5   1  13       12.68       12.47      1.70 o 
  -4   1  13      113.57      109.69      2.29 o 
  -3   1  13       52.71       51.35      2.40 o 
  -2   1  13       18.75       20.44      2.04 o 
  -1   1  13       68.68       62.53      3.15 o 
   0   1  13        1.23        1.84      2.30 o 
   1   1  13        0.06        0.45      2.33 o 
   2   1  13        6.18        8.25      2.34 o 
   3   1  13        1.23       -0.16      2.26 o 
   4   1  13        3.24        1.63      2.27 o 
   5   1  13       43.95       44.39      3.33 o 
   6   1  13       22.64       16.93      2.59 o 
   7   1  13        4.99        5.48      2.37 o 
   8   1  13        0.01        1.17      2.58 o 
   9   1  13       24.98       17.93      3.40 o 
 -13   2  13        4.59        8.77      4.53 o 
 -12   2  13        8.77       15.97      4.01 o 
 -11   2  13       34.92       31.32      4.31 o 
 -10   2  13       20.28       17.64      3.96 o 
  -9   2  13        2.58        3.46      2.33 o 
  -8   2  13        1.48        1.34      1.81 o 
  -7   2  13        6.82        7.41      1.94 o 
  -6   2  13       25.10       26.08      1.79 o 
  -5   2  13        0.02        0.61      1.55 o 
  -4   2  13       71.83       72.46      3.73 o 
  -3   2  13      247.87      229.49      3.40 o 
  -2   2  13       25.46       30.97      1.82 o 
  -1   2  13       15.03       14.91      1.67 o 
   0   2  13       52.56       43.27      3.00 o 
   1   2  13      117.31      121.49      8.76 o 
   2   2  13       60.39       54.25      3.31 o 
   3   2  13       55.61       47.22      3.18 o 
   4   2  13       24.52       22.61      3.71 o 
   5   2  13        0.22       -0.87      2.14 o 
   6   2  13        1.30        1.07      2.42 o 
   7   2  13        5.94        8.09      2.48 o 
   8   2  13        5.56        9.29      2.81 o 
   9   2  13       25.10       34.98      4.48 o 
 -12   3  13        2.16        7.63      3.80 o 
 -11   3  13       24.98       26.47      4.44 o 
 -10   3  13       20.07       22.66      4.26 o 
  -9   3  13        6.50        3.91      2.46 o 
  -8   3  13       89.51       80.49      3.95 o 
  -7   3  13        0.10        2.26      2.32 o 
  -6   3  13       33.36       32.88      2.75 o 
  -5   3  13       43.98       45.87      2.48 o 
  -4   3  13       30.57       31.26      2.30 o 
  -3   3  13       10.58       10.48      1.68 o 
  -2   3  13      125.38      129.63      3.28 o 
  -1   3  13       61.87       58.23      2.16 o 
   0   3  13        3.11        0.90      1.67 o 
   1   3  13       41.51       35.35      2.21 o 
   2   3  13       13.84       15.71      2.59 o 
   3   3  13       51.87       56.95      3.99 o 
   4   3  13       35.83       35.33      4.62 o 
   5   3  13        3.76        5.45      3.23 o 
   6   3  13        9.10        4.73      3.68 o 
   7   3  13        7.15        8.50      3.33 o 
   8   3  13        0.08       -1.63      4.40 o 
 -10   4  13       23.30       27.41      3.26 o 
  -9   4  13        0.66       -0.55      3.08 o 
  -8   4  13        2.47        1.42      2.23 o 
  -7   4  13       63.66       66.82      9.90 o 
  -6   4  13       13.24       12.75      2.65 o 
  -5   4  13       10.89       18.19      2.75 o 
  -4   4  13       52.85       47.47      3.18 o 
  -3   4  13       49.72       51.60      3.60 o 
  -2   4  13        3.54        2.36      1.91 o 
  -1   4  13       24.88       26.47      2.74 o 
   0   4  13        7.05        9.58      4.09 o 
   1   4  13       70.95       71.49      5.27 o 
   2   4  13       15.33       13.41      3.48 o 
   3   4  13      103.29      102.72      4.24 o 
   4   4  13        1.57        2.31      2.55 o 
   5   4  13        8.81       13.47      3.84 o 
   6   4  13       78.13       73.94      5.76 o 
  -7   5  13        2.51        0.73      4.39 o 
  -6   5  13        2.19        5.00      3.48 o 
  -5   5  13       22.01       23.26      4.81 o 
  -4   5  13        5.39        6.23      3.51 o 
  -3   5  13        4.95       11.60      4.11 o 
  -2   5  13       29.53       31.01      3.22 o 
  -1   5  13        2.34        4.37      2.60 o 
   0   5  13        1.57        0.92      2.56 o 
   1   5  13        0.01       -2.51      2.51 o 
   2   5  13       11.44        4.83      3.63 o 
   3   5  13        0.45        4.46      4.04 o 
 -13   0  14       38.05       37.54      5.03 o 
 -12   0  14        2.46        2.32      3.90 o 
 -11   0  14       48.79       47.63      4.81 o 
 -10   0  14        6.00        7.77      3.97 o 
  -9   0  14       29.14       31.48      4.16 o 
  -8   0  14       37.97       39.85      4.59 o 
  -7   0  14        5.86        3.12      3.26 o 
  -6   0  14      249.15      237.07      7.77 o 
  -5   0  14       45.75       39.61      2.54 o 
  -4   0  14      389.95      379.68      4.79 o 
  -3   0  14       31.16       27.67      2.75 o 
  -2   0  14       70.76       70.23      5.03 o 
  -1   0  14      251.75      252.82      7.43 o 
   0   0  14       33.83       22.77      3.89 o 
   1   0  14      495.03      489.36     10.03 o 
   2   0  14      142.94      149.72      6.52 o 
   3   0  14      557.25      559.58     11.27 o 
   4   0  14        0.16        3.45      3.67 o 
   5   0  14        6.15        4.40      3.15 o 
   6   0  14        0.58       -0.67      3.63 o 
   7   0  14        0.45        2.42      3.83 o 
   8   0  14       70.61       90.57      6.37 o 
 -13   1  14       17.63       18.64      3.03 o 
 -12   1  14       25.31       27.84      2.41 o 
 -11   1  14        1.23        1.34      1.89 o 
 -10   1  14       11.69       11.66      2.82 o 
  -9   1  14       25.24       24.76      4.11 o 
  -8   1  14       38.41       36.91      3.04 o 
  -7   1  14       30.06       28.56      2.09 o 
  -6   1  14       27.78       27.13      2.08 o 
  -5   1  14       71.28       71.28      2.32 o 
  -4   1  14        4.77        2.92      1.45 o 
  -3   1  14      584.15      564.45      6.53 o 
  -2   1  14        0.85       -0.67      2.09 o 
  -1   1  14      118.24      110.02      3.85 o 
   0   1  14      697.02      670.03     18.45 o 
   1   1  14      159.40      178.36      4.77 o 
   2   1  14       74.05       71.34      5.82 o 
   3   1  14       32.75       36.04      6.76 o 
   4   1  14       65.14       68.64      3.74 o 
   5   1  14      156.17      170.92      7.19 o 
   6   1  14      163.86      160.32     10.06 o 
   7   1  14        1.87        5.48      2.73 o 
   8   1  14        2.44        2.54      5.53 o 
 -12   2  14       47.59       57.45      5.64 o 
 -11   2  14        0.87        7.37      3.71 o 
 -10   2  14       42.45       56.20      4.34 o 
  -9   2  14       28.91       16.90      3.15 o 
  -8   2  14      348.52      332.97      6.26 o 
  -7   2  14        2.01        1.66      2.32 o 
  -6   2  14      257.42      277.13      4.58 o 
  -5   2  14      188.16      187.32      3.29 o 
  -4   2  14      124.10      119.94      3.62 o 
  -3   2  14      153.64      150.95      3.31 o 
  -2   2  14       60.96       64.30      2.32 o 
  -1   2  14       12.24       12.67      2.09 o 
   0   2  14       41.12       41.45      2.90 o 
   1   2  14        7.98        7.20      2.52 o 
   2   2  14       80.55       73.20      3.48 o 
   3   2  14      179.61      175.14      4.92 o 
   4   2  14       12.71       17.59      4.76 o 
   5   2  14        0.04       -1.21      2.18 o 
   6   2  14       39.96       44.27      3.39 o 
   7   2  14        1.62        0.41      2.83 o 
 -11   3  14      157.55      173.85      5.49 o 
 -10   3  14       48.24       47.62      6.65 o 
  -9   3  14       12.45       17.45      2.99 o 
  -8   3  14      102.58      105.54      6.06 o 
  -7   3  14      150.69      150.36      4.69 o 
  -6   3  14       22.77       23.61      4.28 o 
  -5   3  14      178.45      187.54      7.18 o 
  -4   3  14       17.74       15.98      2.66 o 
  -3   3  14       63.81       63.57      2.74 o 
  -2   3  14       89.37       95.14      3.40 o 
  -1   3  14       60.45       60.43      2.63 o 
   0   3  14       23.29       22.03      4.28 o 
   1   3  14        6.48        6.98      2.09 o 
   2   3  14        1.67       -1.29      2.28 o 
   3   3  14       70.15       76.91      3.46 o 
   4   3  14        0.19        0.72      3.04 o 
   5   3  14       75.85       95.71      6.05 o 
   6   3  14       51.82       49.34      5.47 o 
  -9   4  14        0.22        2.68      4.18 o 
  -8   4  14       19.36       23.60      6.46 o 
  -7   4  14        4.20        3.03      2.79 o 
  -6   4  14       49.50       56.67      5.13 o 
  -5   4  14        8.65        9.47      2.66 o 
  -4   4  14       39.40       38.18      2.67 o 
  -3   4  14       74.77       78.98      3.71 o 
  -2   4  14      202.60      209.78      5.23 o 
  -1   4  14       63.25       63.54      4.76 o 
   0   4  14       80.29       83.30      5.36 o 
   1   4  14       27.41       31.79      4.83 o 
   2   4  14        4.48        1.45      3.36 o 
   3   4  14       56.62       62.76      5.57 o 
   4   4  14        3.45        1.33      2.60 o 
  -5   5  14       44.94       46.72      4.82 o 
  -4   5  14       44.07       52.98      5.52 o 
  -3   5  14       35.19       42.14      4.71 o 
  -2   5  14       69.15       86.91      5.78 o 
  -1   5  14       14.63       24.68      5.23 o 
   0   5  14       57.77       54.27      4.93 o 
   1   5  14       17.74       18.13      4.67 o 
 -12   1  15        2.93        3.19      3.13 o 
 -11   1  15        3.49        1.44      2.83 o 
 -10   1  15        7.39        5.86      2.78 o 
  -9   1  15        1.61       -1.16      2.57 o 
  -8   1  15        6.63       10.05      2.94 o 
  -7   1  15        6.56        6.26      2.44 o 
  -6   1  15        6.39        7.15      2.05 o 
  -5   1  15        2.16        2.91      1.65 o 
  -4   1  15        0.01        0.20      1.48 o 
  -3   1  15       53.89       49.67      2.19 o 
  -2   1  15        3.80        1.52      2.36 o 
  -1   1  15       96.19       95.61      3.87 o 
   0   1  15       19.60       28.48      3.11 o 
   1   1  15       24.49       28.20      2.94 o 
   2   1  15       65.66       61.44      5.07 o 
   3   1  15        0.00        0.54      2.57 o 
   4   1  15        0.42        1.93      2.67 o 
   5   1  15        2.04        3.79      2.60 o 
   6   1  15        9.98        8.94      2.61 o 
   7   1  15        4.04        3.85      2.50 o 
 -11   2  15       66.23       49.65      5.94 o 
 -10   2  15      158.14      165.23      7.92 o 
  -9   2  15       16.27       16.84      4.16 o 
  -8   2  15       12.40       11.36      3.12 o 
  -7   2  15        8.52        5.69      2.87 o 
  -6   2  15       10.75       10.25      2.13 o 
  -5   2  15        0.51        0.75      1.88 o 
  -4   2  15       45.10       41.57      2.47 o 
  -3   2  15        2.42        1.40      1.72 o 
  -2   2  15       87.83       90.49      2.71 o 
  -1   2  15        5.63        5.58      2.02 o 
   0   2  15       32.61       28.52      2.63 o 
   1   2  15       44.69       45.29      3.25 o 
   2   2  15        0.77       -0.04      2.17 o 
   3   2  15        0.27       -0.39      2.69 o 
   4   2  15        2.74        3.50      2.59 o 
   5   2  15        0.17        1.58      2.20 o 
   6   2  15        9.79       12.12      2.68 o 
 -10   3  15        2.82        2.40      3.02 o 
  -9   3  15        5.92        8.43      3.05 o 
  -8   3  15        2.45        0.28      3.46 o 
  -7   3  15       29.48       36.71      4.70 o 
  -6   3  15        0.00        0.51      3.52 o 
  -5   3  15       13.06       15.76      2.75 o 
  -4   3  15        0.12       -0.59      2.41 o 
  -3   3  15        1.34        3.34      1.93 o 
  -2   3  15       84.33       75.43      2.99 o 
  -1   3  15        0.25        0.74      2.13 o 
   0   3  15       84.77       84.47      3.55 o 
   1   3  15        1.57        0.21      2.01 o 
   2   3  15       12.53        7.68      2.65 o 
   3   3  15       24.49       26.69      3.16 o 
   4   3  15        6.26        4.32      3.79 o 
   5   3  15        2.86        3.03      3.86 o 
  -7   4  15        0.51       -1.07      4.09 o 
  -6   4  15        3.61        9.55      4.48 o 
  -5   4  15        0.01       -2.05      3.79 o 
  -4   4  15        2.58        2.20      3.34 o 
  -3   4  15       23.71       25.78      4.20 o 
  -2   4  15        8.71        9.93      4.27 o 
  -1   4  15        0.06        2.62      3.67 o 
   0   4  15       13.43       17.78      3.96 o 
   1   4  15       21.20       15.40      4.81 o 
   2   4  15        9.47        7.56      4.62 o 
   3   4  15       32.48       35.01      4.91 o 
 -11   0  16        0.97        1.30      4.13 o 
 -10   0  16        1.66        0.49      3.54 o 
  -9   0  16       29.05       25.17      4.88 o 
  -8   0  16      369.89      377.65     10.36 o 
  -7   0  16        3.11        1.45      3.74 o 
  -6   0  16       37.87       44.74      4.79 o 
  -5   0  16       83.06       81.12      5.83 o 
  -4   0  16      133.01      132.80      4.47 o 
  -3   0  16       19.58       24.51      4.17 o 
  -2   0  16        6.01        8.82      3.86 o 
  -1   0  16       18.62       18.75      4.58 o 
   0   0  16        5.18        2.69      3.76 o 
   1   0  16        1.09       -0.54      4.33 o 
   2   0  16      186.72      186.07      7.49 o 
   3   0  16       12.40       13.74      4.29 o 
   4   0  16       75.48       79.09      5.49 o 
   5   0  16        4.07        0.40      3.74 o 
   6   0  16      133.86      163.42      7.70 o 
 -11   1  16        7.23       15.87      3.61 o 
 -10   1  16       22.43       21.93      3.46 o 
  -9   1  16       43.55       36.24      3.47 o 
  -8   1  16       15.44       10.45      3.33 o 
  -7   1  16       57.11       66.55      3.84 o 
  -6   1  16        1.15        0.80      1.92 o 
  -5   1  16      282.50      299.52      4.29 o 
  -4   1  16        4.58        5.35      1.73 o 
  -3   1  16      141.47      156.38      3.25 o 
  -2   1  16        5.36        3.69      2.74 o 
  -1   1  16       49.41       39.61      3.17 o 
   0   1  16      156.42      158.51      5.04 o 
   1   1  16       86.05       83.87      4.13 o 
   2   1  16       24.44       22.04      2.87 o 
   3   1  16      111.75      127.00      6.86 o 
   4   1  16        0.11        0.74      2.91 o 
   5   1  16       52.41       62.76      4.26 o 
   6   1  16       14.38       12.44      3.27 o 
 -10   2  16       64.50       70.11      6.13 o 
  -9   2  16        1.25        4.16      4.59 o 
  -8   2  16      153.57      163.20      7.15 o 
  -7   2  16       24.79       23.17      3.28 o 
  -6   2  16       52.49       57.58      3.62 o 
  -5   2  16        0.00       -0.76      1.94 o 
  -4   2  16      164.15      151.35      3.72 o 
  -3   2  16        3.08        2.22      1.82 o 
  -2   2  16       16.71       15.02      2.21 o 
  -1   2  16      127.87      120.78      3.62 o 
   0   2  16       69.75       74.86      3.66 o 
   1   2  16        0.40        3.76      2.60 o 
   2   2  16        1.04        1.21      2.49 o 
   3   2  16       11.15       10.43      2.74 o 
   4   2  16        5.31        3.12      2.46 o 
   5   2  16       28.04       31.17      3.19 o 
  -8   3  16       18.35       23.24      4.87 o 
  -7   3  16      100.08      104.51      6.60 o 
  -6   3  16       15.23       18.97      4.25 o 
  -5   3  16      108.12      117.37      5.72 o 
  -4   3  16       47.98       41.90      3.33 o 
  -3   3  16       71.24       76.22      4.03 o 
  -2   3  16       10.38        9.02      2.71 o 
  -1   3  16       88.87       94.99      3.19 o 
   0   3  16        1.02        0.45      2.10 o 
   1   3  16        1.05        1.47      2.06 o 
   2   3  16        0.07       -0.04      2.69 o 
   3   3  16       47.33       55.18      3.73 o 
  -5   4  16        2.18       -0.29      4.36 o 
  -4   4  16       33.66       46.06      6.77 o 
  -3   4  16       23.60       22.50      3.04 o 
  -2   4  16       55.87       62.28      5.59 o 
  -1   4  16       11.34        5.25      4.32 o 
   0   4  16       92.98      107.47      6.41 o 
  -9   1  17        7.81        3.97      2.76 o 
  -8   1  17        0.37        0.38      3.31 o 
  -7   1  17       15.92       16.38      4.90 o 
  -6   1  17        0.48        0.82      2.73 o 
  -5   1  17        7.85        8.41      2.21 o 
  -4   1  17        0.48        1.62      1.87 o 
  -3   1  17        0.83        0.04      1.97 o 
  -2   1  17        6.37        8.90      3.99 o 
  -1   1  17        0.00        1.11      2.49 o 
   0   1  17       21.06       23.18      3.22 o 
   1   1  17        0.00       -2.85      3.10 o 
   2   1  17        0.02       -1.50      2.85 o 
   3   1  17       17.71       16.97      2.86 o 
   4   1  17        1.07        1.74      2.90 o 
  -8   2  17        0.09       -3.39      3.39 o 
  -7   2  17        0.07       -2.31      2.31 o 
  -6   2  17        6.59        4.78      3.79 o 
  -5   2  17       17.03       16.85      2.19 o 
  -4   2  17       28.55       29.07      2.42 o 
  -3   2  17        2.34        0.66      1.88 o 
  -2   2  17        2.60        0.28      2.18 o 
  -1   2  17       24.50       21.85      2.30 o 
   0   2  17       17.80       16.10      2.82 o 
   1   2  17        7.71        1.68      2.53 o 
   2   2  17        9.79       11.03      2.86 o 
   3   2  17        0.79        1.20      2.84 o 
  -6   3  17        0.13        1.14      2.58 o 
  -5   3  17       13.42       17.70      4.35 o 
  -4   3  17       16.14       22.98      3.02 o 
  -3   3  17        6.19       -1.42      7.21 o 
  -2   3  17       10.98       10.58      2.93 o 
  -1   3  17        1.76        3.88      2.08 o 
   0   3  17        0.55       -2.07      2.07 o 
   1   3  17       22.37       23.86      3.11 o 
  -8   0  18        6.25       12.16      4.82 o 
  -7   0  18        3.70        1.07      4.66 o 
  -6   0  18       21.32       14.10      4.70 o 
  -5   0  18       42.79       50.36      6.03 o 
  -4   0  18      168.09      202.88      7.87 o 
  -3   0  18       63.03       75.86      5.89 o 
  -2   0  18        3.52        3.90      4.35 o 
  -1   0  18       38.37       35.99      4.84 o 
   0   0  18       89.97       94.62      6.65 o 
   1   0  18        1.54       -0.56      3.88 o 
   2   0  18       51.74       58.94      5.70 o 
  -7   1  18       81.73       95.21      4.65 o 
  -6   1  18        0.62        2.43      3.21 o 
  -5   1  18      212.58      227.80      8.56 o 
  -4   1  18       12.80       17.65      3.88 o 
  -3   1  18       16.92       20.51      2.45 o 
  -2   1  18        7.76        7.32      2.39 o 
  -1   1  18       92.47      104.27      4.46 o 
   0   1  18        0.04       -0.50      2.75 o 
   1   1  18       12.13       12.26      3.17 o 
   2   1  18        1.98        1.82      3.15 o 
  -6   2  18       42.08       43.21      3.66 o 
  -5   2  18        4.02        2.02      2.12 o 
  -4   2  18       42.30       49.07      3.08 o 
  -3   2  18        0.00       -0.31      2.33 o 
  -2   2  18        2.00        0.90      1.97 o 
  -1   2  18        6.09        5.23      2.05 o 
   0   2  18       12.52       11.12      3.20 o 
                                                 
